# Supplementary material for: Genomic epidemiology of SARS-CoV-2 under an elimination strategy in Hong Kong
Source: Nat Commun. 2022 Feb 8;13:736. doi: 10.1038/s41467-022-28420-7 (PMC8825829; doi:10.1038/s41467-022-28420-7)
Supplement: Supplementary file 4 — Supplementary Data 1 [file 41467_2022_28420_MOESM4_ESM.csv]

case_id_anonymised	reclassification	Report date	import.country	import.region	import.continent
1	Imported	2020-01-23	Wuhan	China	Asia
2	Imported	2020-01-23	Wuhan	China	Asia
NS_1	Imported	2020-01-24	Wuhan	China	Asia
3	Imported	2020-01-24	Wuhan	China	Asia
NS_2	Imported	2020-01-24	Wuhan	China	Asia
4	Imported	2020-01-26	Wuhan	China	Asia
NS_3	Imported	2020-01-26	Wuhan	China	Asia
5	Imported	2020-01-26	Wuhan	China	Asia
6	Imported	2020-01-29	Wuhan	China	Asia
7	Imported	2020-01-29	Wuhan	China	Asia
10	Imported	2020-01-31	Wuhan	China	Asia
11	Imported	2020-02-01	Cruise	Cruise	uncertain
NS_4	Imported	2020-02-05	Tokyo	Asia	Asia
NS_5	Imported	2020-02-07	Macao/Zhuhai	China	Asia
NS_6	Imported	2020-02-07	Hebei/SZ/Guangzhou/Macao	China	Asia
NS_7	Imported	2020-02-14	NA	NA	uncertain
NS_8	Imported	2020-02-20	NA	NA	uncertain
NS_9	Imported	2020-02-23	Cruise	Cruise	uncertain
NS_10	Imported	2020-02-24	NA	NA	uncertain
38	Imported	2020-02-24	Cruise	Cruise	uncertain
NS_11	Imported	2020-02-24	Cruise	Cruise	uncertain
NS_12	Imported	2020-02-24	Cruise	Cruise	uncertain
NS_13	Imported	2020-02-24	Cruise	Cruise	uncertain
NS_14	Imported	2020-02-26	Cruise	Cruise	uncertain
NS_15	Imported	2020-02-26	Cruise	Cruise	uncertain
NS_16	Imported	2020-02-28	Cruise	Cruise	uncertain
NS_17	Imported	2020-03-01	Cruise	Cruise	uncertain
NS_18	Imported	2020-03-01	Cruise	Cruise	uncertain
NS_19	Imported	2020-03-04	India	Asia	Asia
46	Imported	2020-03-06	London / Paris	Europe	Europe
NS_20	Imported	2020-03-06	India	Asia	Asia
NS_21	Imported	2020-03-07	Wuhan	China	Asia
NS_22	Imported	2020-03-07	India	Asia	Asia
NS_23	Imported	2020-03-08	India	Asia	Asia
48	Imported	2020-03-08	Glasgow/London	Europe	Europe
NS_24	Imported	2020-03-08	India	Asia	Asia
50	Imported	2020-03-10	Egypt	North Africa	Africa
NS_25	Imported	2020-03-10	Egypt	North Africa	Africa
NS_26	Imported	2020-03-10	Egypt	North Africa	Africa
NS_27	Imported	2020-03-11	Spain	Europe	Europe
NS_28	Imported	2020-03-11	Egypt	North Africa	Africa
51	Imported	2020-03-11	Egypt	North Africa	Africa
NS_29	Imported	2020-03-11	Egypt	North Africa	Africa
NS_30	Imported	2020-03-11	Egypt	North Africa	Africa
NS_31	Imported	2020-03-11	Egypt	North Africa	Africa
NS_32	Imported	2020-03-11	Egypt	North Africa	Africa
NS_33	Imported	2020-03-11	London	Europe	Europe
NS_34	Imported	2020-03-12	London	Europe	Europe
NS_35	Imported	2020-03-12	Boston / Manila	Southeast Asia	Asia
NS_36	Imported	2020-03-13	London	Europe	Europe
NS_37	Imported	2020-03-13	London	Europe	Europe
NS_38	Imported	2020-03-13	Greece/London/Paris	Europe	Europe
NS_39	Imported	2020-03-13	US (Colorado)	North America	America
NS_40	Imported	2020-03-13	France/Morocco	Europe	Europe
NS_41	Imported	2020-03-14	Spain	Europe	Europe
NS_42	Imported	2020-03-14	London	Europe	Europe
NS_43	Imported	2020-03-14	Morocco	North Africa	Africa
54	Imported	2020-03-15	Hokkaido	Asia	Asia
NS_44	Imported	2020-03-15	Germany / austria	Europe	Europe
55	Imported	2020-03-15	France	Europe	Europe
NS_45	Imported	2020-03-15	France	Europe	Europe
56	Imported	2020-03-15	US (NY, Boston), Toronto	North America	America
57	Imported	2020-03-15	US (NY, Boston), Toronto	North America	America
NS_46	Imported	2020-03-15	London, Spain	Europe	Europe
NS_47	Imported	2020-03-16	Netherlands	Europe	Europe
58	Imported	2020-03-16	Dubai	Middle East	Asia
NS_48	Imported	2020-03-16	Egypt	North Africa	Africa
NS_49	Imported	2020-03-16	Hokkaido	Asia	Asia
59	Imported	2020-03-16	London, Germany, Austria	Europe	Europe
NS_50	Imported	2020-03-16	Switzerland, Austria	Europe	Europe
NS_51	Imported	2020-03-16	Canada	North America	America
NS_52	Imported	2020-03-16	Canada	North America	America
NS_53	Imported	2020-03-17	London, Barcelona, Paris	Europe	Europe
NS_54	Imported	2020-03-17	Geneva, London, Kuala Lumpur	Europe	Europe
NS_55	Imported	2020-03-17	Madrid	NA	uncertain
62	Imported	2020-03-17	Paris, London	Europe	Europe
63	Imported	2020-03-17	London, Kuala Lumpur	Europe	Europe
NS_56	Imported	2020-03-17	Copenhangen, Paris, Barcelona, Doha	Europe	Europe
NS_57	Imported	2020-03-17	London	Europe	Europe
NS_58	Imported	2020-03-17	Austria, Zurich	Europe	Europe
65	Imported	2020-03-18	Germany, Spain	Europe	Europe
NS_59	Imported	2020-03-18	Netherlands, Germany and Sitzerland	Europe	Europe
NS_60	Imported	2020-03-18	London	Europe	Europe
NS_61	Imported	2020-03-18	France, Austria	Europe	Europe
NS_62	Imported	2020-03-18	Netherlands, Germany, Switzerland and France	Europe	Europe
66	Imported	2020-03-18	Switzerland	Europe	Europe
NS_63	Imported	2020-03-18	Japan, Thailand	Southeast Asia	Asia
NS_64	Imported	2020-03-18	Japan, Thailand	Southeast Asia	Asia
NS_65	Imported	2020-03-18	Spain, France and Germany	Europe	Europe
NS_66	Imported	2020-03-18	Bangladesh, Spain, France and Germany	Europe	Europe
NS_67	Imported	2020-03-18	US	North America	America
NS_68	Imported	2020-03-18	Malaysia, London	Europe	Europe
NS_69	Imported	2020-03-18	London	Europe	Europe
NS_70	Imported	2020-03-18	London	Europe	Europe
NS_71	Imported	2020-03-18	Egypt, Dubai, India	Asia	Asia
NS_72	Imported	2020-03-18	UK	Europe	Europe
NS_73	Imported	2020-03-18	Spain	Europe	Europe
NS_74	Imported	2020-03-18	UK	Europe	Europe
NS_75	Imported	2020-03-18	UK	Europe	Europe
NS_76	Imported	2020-03-18	UK	Europe	Europe
NS_77	Imported	2020-03-18	UK	Europe	Europe
NS_78	Imported	2020-03-18	UK, Spain	Europe	Europe
NS_79	Imported	2020-03-19	Canada	North America	America
NS_80	Imported	2020-03-19	Spain	Europe	Europe
NS_81	Imported	2020-03-19	UK	Europe	Europe
NS_82	Imported	2020-03-19	Switzerland	Europe	Europe
NS_83	Imported	2020-03-19	Singapore	Southeast Asia	Asia
NS_84	Imported	2020-03-19	NA	Europe	Europe
NS_85	Imported	2020-03-19	Spain	Europe	Europe
NS_86	Imported	2020-03-19	Spain	Europe	Europe
NS_87	Imported	2020-03-19	US	North America	America
NS_88	Imported	2020-03-19	US	North America	America
NS_89	Imported	2020-03-19	Canada	North America	America
NS_90	Imported	2020-03-19	NA	North America	America
NS_91	Imported	2020-03-19	NA	Europe	Europe
NS_92	Imported	2020-03-19	UK	Europe	Europe
NS_93	Imported	2020-03-20	Singapore, Laos	Southeast Asia	Asia
NS_94	Imported	2020-03-20	Paris, Sweden	Europe	Europe
NS_95	Imported	2020-03-20	Indonesia (Mar 1-11), London (Mar 12-15)	Southeast Asia	Asia
NS_96	Imported	2020-03-20	Paris, Sweden	Europe	Europe
NS_97	Imported	2020-03-20	London, Switzerland, France	Europe	Europe
NS_98	Imported	2020-03-20	Switzerland, Germany, Netherlands	Europe	Europe
NS_99	Imported	2020-03-20	US	North America	America
NS_100	Imported	2020-03-20	Switzerland	Europe	Europe
NS_101	Imported	2020-03-20	Indonesia	Southeast Asia	Asia
NS_102	Imported	2020-03-20	US	North America	America
NS_103	Imported	2020-03-20	Switzerland, UK	Europe	Europe
NS_104	Imported	2020-03-20	US	North America	America
NS_105	Imported	2020-03-20	UK	Europe	Europe
NS_106	Imported	2020-03-20	UK	Europe	Europe
NS_107	Imported	2020-03-20	Istanbul (transit at Doha)	Middle East	uncertain
NS_108	Imported	2020-03-20	London	Europe	Europe
NS_109	Imported	2020-03-20	UK, Singapore	Europe	Europe
NS_110	Imported	2020-03-20	Canada	North America	America
NS_111	Imported	2020-03-20	France, UK	Europe	Europe
NS_112	Imported	2020-03-20	Canada, Peru, Amazon River and Bolivia	South America	America
NS_113	Imported	2020-03-20	Canada	North America	America
NS_114	Imported	2020-03-20	Manila	Southeast Asia	Asia
NS_115	Imported	2020-03-20	United States, Portugal	North America	America
NS_116	Imported	2020-03-20	Canada, Peru, Amazon River and Bolivia	South America	America
NS_117	Imported	2020-03-20	London	Europe	Europe
NS_118	Imported	2020-03-20	UK, France	Europe	Europe
NS_119	Imported	2020-03-20	Philippines	Southeast Asia	Asia
NS_120	Imported	2020-03-20	UK, France, Switzerland	Europe	Europe
NS_121	Imported	2020-03-20	US	North America	America
NS_122	Imported	2020-03-20	Belgium	Europe	Europe
NS_123	Imported	2020-03-20	France	Europe	Europe
NS_124	Imported	2020-03-20	France, Austria	Europe	Europe
NS_125	Imported	2020-03-20	UK	Europe	Europe
NS_126	Imported	2020-03-20	Canada	North America	America
NS_127	Imported	2020-03-20	UK	Europe	Europe
NS_128	Imported	2020-03-21	US	North America	America
NS_129	Imported	2020-03-21	Canada, Peru, Amazon River and Bolivia	South America	America
NS_130	Imported	2020-03-21	Canada, Peru, Amazon River and Bolivia	South America	America
NS_131	Imported	2020-03-21	UK	Europe	Europe
NS_132	Imported	2020-03-21	UK	Europe	Europe
NS_133	Imported	2020-03-21	US	North America	America
NS_134	Imported	2020-03-21	Canada, Peru, Amazon River and Bolivia	South America	America
NS_135	Imported	2020-03-21	UK	Europe	Europe
NS_136	Imported	2020-03-21	UK	Europe	Europe
NS_137	Imported	2020-03-21	UK	Europe	Europe
NS_138	Imported	2020-03-21	Belgium, Netherlands, Thailand	Europe	Europe
NS_139	Imported	2020-03-21	UK, South Africa	Europe	Europe
NS_140	Imported	2020-03-22	Switzerland	Europe	Europe
NS_141	Imported	2020-03-22	UK	Europe	Europe
NS_142	Imported	2020-03-22	Sri Lanka, UK	Europe	Europe
NS_143	Imported	2020-03-22	Thailand	Southeast Asia	Asia
NS_144	Imported	2020-03-22	UK	Europe	Europe
NS_145	Imported	2020-03-22	Switzerland	Europe	Europe
NS_146	Imported	2020-03-22	US, Canada	North America	America
NS_147	Imported	2020-03-22	UK	Europe	Europe
NS_148	Imported	2020-03-22	UK	Europe	Europe
NS_149	Imported	2020-03-22	UK	Europe	Europe
NS_150	Imported	2020-03-22	UK	Europe	Europe
NS_151	Imported	2020-03-22	Denmark	Europe	Europe
NS_152	Imported	2020-03-22	UK	Europe	Europe
NS_153	Imported	2020-03-22	UK	Europe	Europe
NS_154	Imported	2020-03-22	Turkey, UK	Europe	Europe
NS_155	Imported	2020-03-22	UK	Europe	Europe
NS_156	Imported	2020-03-22	Canada, Peru, Amazon River and Bolivia	South America	America
NS_157	Imported	2020-03-22	France, Austria	Europe	Europe
NS_158	Imported	2020-03-22	UK	Europe	Europe
NS_159	Imported	2020-03-22	Canada, Peru, Amazon River and Bolivia	South America	America
NS_160	Imported	2020-03-22	Netherlands, Germany, France, Luxemburg, Swizerland	Europe	Europe
NS_161	Imported	2020-03-22	UK	Europe	Europe
NS_162	Imported	2020-03-22	France, Spain	Europe	Europe
NS_163	Imported	2020-03-22	Netherlands, Austria and Zurich, Swizerland	Europe	Europe
NS_164	Imported	2020-03-22	India, London, Amsterdam	Europe	Europe
NS_165	Imported	2020-03-22	US	North America	America
NS_166	Imported	2020-03-22	US, Canada	North America	America
NS_167	Imported	2020-03-22	Switzerland	Europe	Europe
NS_168	Imported	2020-03-23	Switzerland, Singapore	Europe	Europe
NS_169	Imported	2020-03-23	Switzerland, Portugal	Europe	Europe
NS_170	Imported	2020-03-23	UK	Europe	Europe
NS_171	Imported	2020-03-23	UK, Switzerland	Europe	Europe
NS_172	Imported	2020-03-23	France, Switzerland, UK	Europe	Europe
NS_173	Imported	2020-03-23	France	Europe	Europe
NS_174	Imported	2020-03-23	UK	Europe	Europe
NS_175	Imported	2020-03-23	Leeds, London, Singapore	Europe	Europe
NS_176	Imported	2020-03-23	London, Iceland	Europe	Europe
NS_177	Imported	2020-03-23	UK	Europe	Europe
NS_178	Imported	2020-03-23	UK	Europe	Europe
NS_179	Imported	2020-03-23	Germany	Europe	Europe
NS_180	Imported	2020-03-23	UK, Doha	Europe	Europe
NS_181	Imported	2020-03-23	UK, Doha	Europe	Europe
NS_182	Imported	2020-03-23	UK, Singapore	Europe	Europe
102	Imported	2020-03-23	Turkey	Middle East	Asia
NS_183	Imported	2020-03-23	London	Europe	Europe
NS_184	Imported	2020-03-23	Thailand, Butan	Southeast Asia	Asia
NS_185	Imported	2020-03-23	UK	Europe	Europe
NS_186	Imported	2020-03-23	Philippines, Turkey	Southeast Asia	Asia
NS_187	Imported	2020-03-23	Switzerland, France, Spain, UK	Europe	Europe
NS_188	Imported	2020-03-23	UK, Singapore	Europe	Europe
NS_189	Imported	2020-03-23	US, Taiwan	North America	America
NS_190	Imported	2020-03-23	US, Taiwan	North America	America
NS_191	Imported	2020-03-23	Dubai	Middle East	Asia
NS_192	Imported	2020-03-23	UK	Europe	Europe
NS_193	Imported	2020-03-23	UK	Europe	Europe
NS_194	Imported	2020-03-23	UK	Europe	Europe
NS_195	Imported	2020-03-23	UK	Europe	Europe
NS_196	Imported	2020-03-23	UK	Europe	Europe
NS_197	Imported	2020-03-24	UK	Europe	Europe
NS_198	Imported	2020-03-24	UK	Europe	Europe
NS_199	Imported	2020-03-24	UK, Finland, Doha	Europe	Europe
NS_200	Imported	2020-03-24	UK	Europe	Europe
NS_201	Imported	2020-03-24	UK	Europe	Europe
NS_202	Imported	2020-03-24	Turkey, Spain, Portuga	Europe	Europe
NS_203	Imported	2020-03-24	UK	Europe	Europe
NS_204	Imported	2020-03-24	UK, Netherlands	Europe	Europe
NS_205	Imported	2020-03-24	Scotland, France	Europe	Europe
NS_206	Imported	2020-03-24	Macao	China	Asia
NS_207	Imported	2020-03-24	Portugal, Spain, UK	Europe	Europe
NS_208	Imported	2020-03-24	Spain	Europe	Europe
NS_209	Imported	2020-03-24	UK	Europe	Europe
NS_210	Imported	2020-03-24	Taiwan, US, Germany	North America	America
NS_211	Imported	2020-03-24	UK	Europe	Europe
NS_212	Imported	2020-03-24	France	Europe	Europe
NS_213	Imported	2020-03-24	Philippines	Southeast Asia	Asia
NS_214	Imported	2020-03-24	Thailand	Southeast Asia	Asia
NS_215	Imported	2020-03-25	Switzerland	Europe	Europe
NS_216	Imported	2020-03-25	Indonesia	Southeast Asia	Asia
NS_217	Imported	2020-03-25	US	North America	America
NS_218	Imported	2020-03-25	London, Dubai, Delhi	Europe	Europe
NS_219	Imported	2020-03-25	Bulgaria, Turkey	Middle East	uncertain
NS_220	Imported	2020-03-25	UK	Europe	Europe
NS_221	Imported	2020-03-25	Germany	Europe	Europe
NS_222	Imported	2020-03-25	UK, Singapore	Europe	Europe
NS_223	Imported	2020-03-25	UK, Singapore	Europe	Europe
NS_224	Imported	2020-03-25	South Korea, USA	North America	America
NS_225	Imported	2020-03-25	Paris and London, South Africa	South Africa	Africa
NS_226	Imported	2020-03-25	South Africa	South Africa	Africa
NS_227	Imported	2020-03-25	Laos, Dubai	Middle East	Asia
119	Imported	2020-03-25	US	North America	America
NS_228	Imported	2020-03-25	Switzerland	Europe	Europe
NS_229	Imported	2020-03-25	UK	Europe	Europe
NS_230	Imported	2020-03-25	UK	Europe	Europe
NS_231	Imported	2020-03-25	Netherland, Austria, Switzerland	Europe	Europe
NS_232	Imported	2020-03-26	Philippines	Southeast Asia	Asia
122	Imported	2020-03-26	UK, Netherlands	Europe	Europe
NS_233	Imported	2020-03-26	UK	Europe	Europe
NS_234	Imported	2020-03-26	Malta, London	Europe	Europe
NS_235	Imported	2020-03-26	UK	Europe	Europe
NS_236	Imported	2020-03-26	UK	Europe	Europe
NS_237	Imported	2020-03-26	London	Europe	Europe
NS_238	Imported	2020-03-26	London	Europe	Europe
NS_239	Imported	2020-03-26	India and Thailand	Asia	Asia
NS_240	Imported	2020-03-26	UK	Europe	Europe
NS_241	Imported	2020-03-26	UK	Europe	Europe
NS_242	Imported	2020-03-26	UK	Europe	Europe
NS_243	Imported	2020-03-26	Australia	Oceania	Oceania
NS_244	Imported	2020-03-26	UK	Europe	Europe
NS_245	Imported	2020-03-26	Norway and Thailand	Europe	Europe
NS_246	Imported	2020-03-26	US	North America	America
NS_247	Imported	2020-03-26	UK	Europe	Europe
NS_248	Imported	2020-03-26	Canada	North America	America
NS_249	Imported	2020-03-26	UK	Europe	Europe
NS_250	Imported	2020-03-26	UK	Europe	Europe
NS_251	Imported	2020-03-26	Australia	Oceania	Oceania
NS_252	Imported	2020-03-26	Canada, Peru and Bolivia	South America	America
NS_253	Imported	2020-03-26	UK	Europe	Europe
NS_254	Imported	2020-03-26	UK	Europe	Europe
NS_255	Imported	2020-03-26	US	North America	America
NS_256	Imported	2020-03-26	UK	Europe	Europe
NS_257	Imported	2020-03-26	US	North America	America
NS_258	Imported	2020-03-26	UK, Singapore	Europe	Europe
NS_259	Imported	2020-03-26	UK, France	Europe	Europe
NS_260	Imported	2020-03-27	France, UK	Europe	Europe
NS_261	Imported	2020-03-27	Philippines	Southeast Asia	Asia
NS_262	Imported	2020-03-27	UK	Europe	Europe
NS_263	Imported	2020-03-27	US	North America	America
NS_264	Imported	2020-03-27	Portugal, Spain	Europe	Europe
NS_265	Imported	2020-03-27	Australia	Oceania	Oceania
NS_266	Imported	2020-03-27	UK	Europe	Europe
NS_267	Imported	2020-03-27	UK	Europe	Europe
NS_268	Imported	2020-03-27	India	Asia	Asia
NS_269	Imported	2020-03-27	UK	Europe	Europe
NS_270	Imported	2020-03-27	UK	Europe	Europe
NS_271	Imported	2020-03-27	UK	Europe	Europe
NS_272	Imported	2020-03-27	UK	Europe	Europe
NS_273	Imported	2020-03-27	Netherlands	Europe	Europe
NS_274	Imported	2020-03-27	Germany	Europe	Europe
NS_275	Imported	2020-03-27	UK	Europe	Europe
NS_276	Imported	2020-03-27	UK	Europe	Europe
NS_277	Imported	2020-03-27	UK	Europe	Europe
NS_278	Imported	2020-03-27	UK	Europe	Europe
NS_279	Imported	2020-03-27	Barcelona	Europe	Europe
NS_280	Imported	2020-03-27	UK	Europe	Europe
NS_281	Imported	2020-03-27	US	North America	America
NS_282	Imported	2020-03-27	UK	Europe	Europe
NS_283	Imported	2020-03-27	Brazil	South America	America
NS_284	Imported	2020-03-27	UK	Europe	Europe
NS_285	Imported	2020-03-27	UK	Europe	Europe
NS_286	Imported	2020-03-27	UK	Europe	Europe
NS_287	Imported	2020-03-27	UK	Europe	Europe
NS_288	Imported	2020-03-27	Bulgaria, Turkey and Singapore	Middle East	uncertain
NS_289	Imported	2020-03-27	UK and Dubai	Europe	Europe
NS_290	Imported	2020-03-27	UK	Europe	Europe
NS_291	Imported	2020-03-27	New Zealand	Oceania	Oceania
NS_292	Imported	2020-03-27	UK	Europe	Europe
NS_293	Imported	2020-03-27	UK	Europe	Europe
NS_294	Imported	2020-03-27	Spain	Europe	Europe
NS_295	Imported	2020-03-27	Spain	Europe	Europe
NS_296	Imported	2020-03-27	UK	Europe	Europe
NS_297	Imported	2020-03-27	UK	Europe	Europe
NS_298	Imported	2020-03-27	Australia	Oceania	Oceania
NS_299	Imported	2020-03-27	UK	Europe	Europe
NS_300	Imported	2020-03-27	Switzerland	Europe	Europe
NS_301	Imported	2020-03-28	France	Europe	Europe
NS_302	Imported	2020-03-28	US	North America	America
146	Imported	2020-03-28	US	North America	America
NS_303	Imported	2020-03-28	US	North America	America
NS_304	Imported	2020-03-28	US	North America	America
NS_305	Imported	2020-03-28	Thailand	Southeast Asia	Asia
NS_306	Imported	2020-03-28	France, Taiwan	Europe	Europe
NS_307	Imported	2020-03-28	US	North America	America
NS_308	Imported	2020-03-28	UK	Europe	Europe
NS_309	Imported	2020-03-28	US	North America	America
NS_310	Imported	2020-03-28	France, Netherlands	Europe	Europe
NS_311	Imported	2020-03-28	UK	Europe	Europe
NS_312	Imported	2020-03-28	UK	Europe	Europe
NS_313	Imported	2020-03-28	UK	Europe	Europe
NS_314	Imported	2020-03-28	UK	Europe	Europe
NS_315	Imported	2020-03-28	UK	Europe	Europe
NS_316	Imported	2020-03-28	UK	Europe	Europe
NS_317	Imported	2020-03-28	UK	Europe	Europe
NS_318	Imported	2020-03-28	UK, Netherlands	Europe	Europe
NS_319	Imported	2020-03-28	UK	Europe	Europe
NS_320	Imported	2020-03-28	UK	Europe	Europe
NS_321	Imported	2020-03-28	UK	Europe	Europe
NS_322	Imported	2020-03-28	UK	Europe	Europe
NS_323	Imported	2020-03-28	UK	Europe	Europe
NS_324	Imported	2020-03-28	UK	Europe	Europe
NS_325	Imported	2020-03-28	UK	Europe	Europe
NS_326	Imported	2020-03-28	UK	Europe	Europe
NS_327	Imported	2020-03-28	UK	Europe	Europe
NS_328	Imported	2020-03-28	UK	Europe	Europe
NS_329	Imported	2020-03-28	UK	Europe	Europe
NS_330	Imported	2020-03-28	UK	Europe	Europe
NS_331	Imported	2020-03-28	UK	Europe	Europe
NS_332	Imported	2020-03-28	UK	Europe	Europe
NS_333	Imported	2020-03-28	UK	Europe	Europe
NS_334	Imported	2020-03-28	UK	Europe	Europe
NS_335	Imported	2020-03-28	UK	Europe	Europe
NS_336	Imported	2020-03-28	Egypt	North Africa	Africa
NS_337	Imported	2020-03-28	Australia	Oceania	Oceania
NS_338	Imported	2020-03-28	UK	Europe	Europe
NS_339	Imported	2020-03-28	UK	Europe	Europe
NS_340	Imported	2020-03-28	UK	Europe	Europe
NS_341	Imported	2020-03-28	Switzerland	Europe	Europe
NS_342	Imported	2020-03-28	UK	Europe	Europe
NS_343	Imported	2020-03-28	Mexico, Brazil	South America	America
NS_344	Imported	2020-03-28	UK	Europe	Europe
NS_345	Imported	2020-03-28	UK	Europe	Europe
NS_346	Imported	2020-03-28	UK	Europe	Europe
NS_347	Imported	2020-03-29	US	North America	America
NS_348	Imported	2020-03-29	UK	Europe	Europe
NS_349	Imported	2020-03-29	UK	Europe	Europe
NS_350	Imported	2020-03-29	US	North America	America
NS_351	Imported	2020-03-29	UK	Europe	Europe
NS_352	Imported	2020-03-29	UK	Europe	Europe
NS_353	Imported	2020-03-29	UK	Europe	Europe
NS_354	Imported	2020-03-29	UK	Europe	Europe
NS_355	Imported	2020-03-29	UK	Europe	Europe
NS_356	Imported	2020-03-29	US, Canada	North America	America
NS_357	Imported	2020-03-29	UK, Spain and France	Europe	Europe
NS_358	Imported	2020-03-29	UK, Poland, Sweden and Denmark	Europe	Europe
NS_359	Imported	2020-03-29	UK	Europe	Europe
NS_360	Imported	2020-03-29	Singapore	Southeast Asia	Asia
NS_361	Imported	2020-03-29	UK	Europe	Europe
NS_362	Imported	2020-03-29	UK	Europe	Europe
NS_363	Imported	2020-03-29	UK	Europe	Europe
NS_364	Imported	2020-03-29	UK	Europe	Europe
NS_365	Imported	2020-03-29	US	North America	America
NS_366	Imported	2020-03-29	UK	Europe	Europe
NS_367	Imported	2020-03-29	South Africa and Russia	South Africa	Africa
NS_368	Imported	2020-03-29	US	North America	America
NS_369	Imported	2020-03-29	New Zealand and UK	Europe	Europe
NS_370	Imported	2020-03-29	UK	Europe	Europe
NS_371	Imported	2020-03-29	UK	Europe	Europe
NS_372	Imported	2020-03-29	UK	Europe	Europe
NS_373	Imported	2020-03-29	Morocco	North Africa	Africa
NS_374	Imported	2020-03-29	Morocco	North Africa	Africa
NS_375	Imported	2020-03-29	UK	Europe	Europe
169	Imported	2020-03-29	UK, Ukraine, United Arab Emirates	Europe	Europe
NS_376	Imported	2020-03-29	UK, the Netherlands	Europe	Europe
NS_377	Imported	2020-03-29	UK	Europe	Europe
NS_378	Imported	2020-03-29	UK	Europe	Europe
NS_379	Imported	2020-03-29	UK	Europe	Europe
NS_380	Imported	2020-03-29	UK	Europe	Europe
NS_381	Imported	2020-03-29	Germany	Europe	Europe
NS_382	Imported	2020-03-29	UK	Europe	Europe
NS_383	Imported	2020-03-29	UK	Europe	Europe
NS_384	Imported	2020-03-29	UK	Europe	Europe
NS_385	Imported	2020-03-29	UK	Europe	Europe
NS_386	Imported	2020-03-29	UK	Europe	Europe
NS_387	Imported	2020-03-30	UK	Europe	Europe
NS_388	Imported	2020-03-30	UK	Europe	Europe
NS_389	Imported	2020-03-30	Israel	Middle East	Asia
NS_390	Imported	2020-03-30	UK	Europe	Europe
NS_391	Imported	2020-03-30	UK	Europe	Europe
NS_392	Imported	2020-03-30	UK	Europe	Europe
NS_393	Imported	2020-03-30	UK	Europe	Europe
NS_394	Imported	2020-03-30	UK	Europe	Europe
NS_395	Imported	2020-03-30	UK	Europe	Europe
NS_396	Imported	2020-03-30	UK	Europe	Europe
NS_397	Imported	2020-03-30	UK	Europe	Europe
NS_398	Imported	2020-03-30	UK	Europe	Europe
NS_399	Imported	2020-03-30	UK	Europe	Europe
NS_400	Imported	2020-03-30	UK	Europe	Europe
NS_401	Imported	2020-03-30	UK	Europe	Europe
NS_402	Imported	2020-03-30	UK	Europe	Europe
NS_403	Imported	2020-03-30	UK	Europe	Europe
NS_404	Imported	2020-03-30	UK	Europe	Europe
NS_405	Imported	2020-03-30	UK	Europe	Europe
NS_406	Imported	2020-03-30	UK, Czech and France	Europe	Europe
NS_407	Imported	2020-03-30	UK, Czech and France	Europe	Europe
NS_408	Imported	2020-03-30	UK	Europe	Europe
NS_409	Imported	2020-03-30	Switzerland and Indonesia	Europe	Europe
NS_410	Imported	2020-03-30	UK	Europe	Europe
NS_411	Imported	2020-03-30	UK	Europe	Europe
NS_412	Imported	2020-03-30	UK	Europe	Europe
NS_413	Imported	2020-03-30	Philippines	Southeast Asia	Asia
NS_414	Imported	2020-03-30	UK	Europe	Europe
NS_415	Imported	2020-03-30	UK	Europe	Europe
NS_416	Imported	2020-03-30	UK	Europe	Europe
NS_417	Imported	2020-03-30	UK	Europe	Europe
NS_418	Imported	2020-03-30	UK	Europe	Europe
NS_419	Imported	2020-03-30	UK	Europe	Europe
NS_420	Imported	2020-03-30	UK	Europe	Europe
NS_421	Imported	2020-03-31	UK	Europe	Europe
NS_422	Imported	2020-03-31	Indonesia	Southeast Asia	Asia
NS_423	Imported	2020-03-31	Macao	China	Asia
NS_424	Imported	2020-03-31	UK	Europe	Europe
NS_425	Imported	2020-03-31	France	Europe	Europe
NS_426	Imported	2020-03-31	UK	Europe	Europe
NS_427	Imported	2020-03-31	UK	Europe	Europe
NS_428	Imported	2020-03-31	US	North America	America
NS_429	Imported	2020-03-31	UK	Europe	Europe
NS_430	Imported	2020-03-31	UK	Europe	Europe
NS_431	Imported	2020-03-31	UK	Europe	Europe
NS_432	Imported	2020-03-31	UK	Europe	Europe
NS_433	Imported	2020-03-31	Iceland	Europe	Europe
NS_434	Imported	2020-03-31	UK	Europe	Europe
NS_435	Imported	2020-03-31	UK	Europe	Europe
NS_436	Imported	2020-03-31	UK	Europe	Europe
NS_437	Imported	2020-03-31	United Arab Emirates	Asia	Asia
NS_438	Imported	2020-03-31	UK	Europe	Europe
NS_439	Imported	2020-03-31	UK	Europe	Europe
NS_440	Imported	2020-03-31	UK	Europe	Europe
NS_441	Imported	2020-03-31	UK	Europe	Europe
NS_442	Imported	2020-03-31	UK	Europe	Europe
NS_443	Imported	2020-03-31	UK	Europe	Europe
NS_444	Imported	2020-03-31	France	Europe	Europe
NS_445	Imported	2020-04-01	US	North America	America
NS_446	Imported	2020-04-01	Canada	North America	America
NS_447	Imported	2020-04-01	Chile, Argentina, Brazil	South America	America
NS_448	Imported	2020-04-01	UK	Europe	Europe
NS_449	Imported	2020-04-01	UK	Europe	Europe
NS_450	Imported	2020-04-01	UK	Europe	Europe
NS_451	Imported	2020-04-01	UK	Europe	Europe
NS_452	Imported	2020-04-01	UK	Europe	Europe
NS_453	Imported	2020-04-01	UK	Europe	Europe
NS_454	Imported	2020-04-01	UK	Europe	Europe
NS_455	Imported	2020-04-01	France	Europe	Europe
NS_456	Imported	2020-04-01	UK	Europe	Europe
NS_457	Imported	2020-04-01	UK	Europe	Europe
NS_458	Imported	2020-04-01	France	Europe	Europe
NS_459	Imported	2020-04-01	US	North America	America
NS_460	Imported	2020-04-01	UK	Europe	Europe
NS_461	Imported	2020-04-01	UK	Europe	Europe
NS_462	Imported	2020-04-01	UK	Europe	Europe
NS_463	Imported	2020-04-01	UK	Europe	Europe
NS_464	Imported	2020-04-01	Indonesia, UK	Europe	Europe
NS_465	Imported	2020-04-01	Canada, Dubai, US	North America	America
NS_466	Imported	2020-04-01	UK	Europe	Europe
NS_467	Imported	2020-04-01	Indonesia	Southeast Asia	Asia
NS_468	Imported	2020-04-01	UK	Europe	Europe
NS_469	Imported	2020-04-01	France	Europe	Europe
NS_470	Imported	2020-04-01	US	North America	America
NS_471	Imported	2020-04-01	UK	Europe	Europe
NS_472	Imported	2020-04-01	UK	Europe	Europe
NS_473	Imported	2020-04-01	UK, Spain, Finland, Thailand	Europe	Europe
NS_474	Imported	2020-04-01	UK	Europe	Europe
NS_475	Imported	2020-04-01	UK	Europe	Europe
NS_476	Imported	2020-04-01	Canada, UK	Europe	Europe
NS_477	Imported	2020-04-01	UK	Europe	Europe
NS_478	Imported	2020-04-01	UK	Europe	Europe
NS_479	Imported	2020-04-02	NA	Europe	Europe
NS_480	Imported	2020-04-02	US	North America	America
NS_481	Imported	2020-04-02	US	North America	America
NS_482	Imported	2020-04-02	US	North America	America
NS_483	Imported	2020-04-02	UK	Europe	Europe
NS_484	Imported	2020-04-02	Austria, Spain, UK	Europe	Europe
NS_485	Imported	2020-04-02	Switzerland	Europe	Europe
NS_486	Imported	2020-04-02	US	North America	America
NS_487	Imported	2020-04-02	US	North America	America
NS_488	Imported	2020-04-02	UK	Europe	Europe
NS_489	Imported	2020-04-02	UK	Europe	Europe
NS_490	Imported	2020-04-02	US	North America	America
NS_491	Imported	2020-04-02	US	North America	America
NS_492	Imported	2020-04-02	UK	Europe	Europe
NS_493	Imported	2020-04-02	UK	Europe	Europe
NS_494	Imported	2020-04-02	Spain	Europe	Europe
NS_495	Imported	2020-04-02	UK	Europe	Europe
NS_496	Imported	2020-04-02	UK	Europe	Europe
NS_497	Imported	2020-04-02	UK	Europe	Europe
NS_498	Imported	2020-04-02	UK	Europe	Europe
NS_499	Imported	2020-04-02	US	North America	America
NS_500	Imported	2020-04-02	UK	Europe	Europe
NS_501	Imported	2020-04-02	UK	Europe	Europe
NS_502	Imported	2020-04-02	UK	Europe	Europe
NS_503	Imported	2020-04-02	Sweden	Europe	Europe
NS_504	Imported	2020-04-02	Canada	North America	America
NS_505	Imported	2020-04-02	UK	Europe	Europe
NS_506	Imported	2020-04-02	UK	Europe	Europe
NS_507	Imported	2020-04-02	UK	Europe	Europe
NS_508	Imported	2020-04-02	UK	Europe	Europe
NS_509	Imported	2020-04-03	Brazil and the UK	Europe	Europe
NS_510	Imported	2020-04-03	UK	Europe	Europe
NS_511	Imported	2020-04-03	UK	Europe	Europe
NS_512	Imported	2020-04-03	UK	Europe	Europe
NS_513	Imported	2020-04-03	UK	Europe	Europe
NS_514	Imported	2020-04-03	UK	Europe	Europe
NS_515	Imported	2020-04-03	US	North America	America
NS_516	Imported	2020-04-03	UK	Europe	Europe
NS_517	Imported	2020-04-03	UK	Europe	Europe
NS_518	Imported	2020-04-03	UK	Europe	Europe
NS_519	Imported	2020-04-03	UK	Europe	Europe
NS_520	Imported	2020-04-03	UK	Europe	Europe
NS_521	Imported	2020-04-03	UK	Europe	Europe
NS_522	Imported	2020-04-03	UK	Europe	Europe
NS_523	Imported	2020-04-03	UK	Europe	Europe
NS_524	Imported	2020-04-03	US	North America	America
NS_525	Imported	2020-04-03	UK	Europe	Europe
NS_526	Imported	2020-04-03	UK	Europe	Europe
NS_527	Imported	2020-04-03	UK	Europe	Europe
NS_528	Imported	2020-04-03	Philippines	Southeast Asia	Asia
NS_529	Imported	2020-04-03	UK	Europe	Europe
NS_530	Imported	2020-04-03	UK	Europe	Europe
NS_531	Imported	2020-04-03	Germany	Europe	Europe
NS_532	Imported	2020-04-03	US	North America	America
NS_533	Imported	2020-04-03	UK	Europe	Europe
213	Imported	2020-04-03	France, Switzerland	Europe	Europe
NS_534	Imported	2020-04-03	Canada	North America	America
NS_535	Imported	2020-04-03	Ireland	Europe	Europe
NS_536	Imported	2020-04-03	UK	Europe	Europe
NS_537	Imported	2020-04-03	France	Europe	Europe
NS_538	Imported	2020-04-03	US	North America	America
NS_539	Imported	2020-04-03	Pakistan	Asia	Asia
NS_540	Imported	2020-04-04	UK	Europe	Europe
NS_541	Imported	2020-04-04	UK	Europe	Europe
NS_542	Imported	2020-04-04	UK	Europe	Europe
NS_543	Imported	2020-04-04	UK	Europe	Europe
NS_544	Imported	2020-04-04	US	North America	America
NS_545	Imported	2020-04-04	Finland, Sweden, Singapore	Europe	Europe
NS_546	Imported	2020-04-04	Finland, Sweden, Singapore	Europe	Europe
NS_547	Imported	2020-04-04	Finland, Sweden, Singapore	Europe	Europe
NS_548	Imported	2020-04-04	UK	Europe	Europe
NS_549	Imported	2020-04-04	UK	Europe	Europe
NS_550	Imported	2020-04-05	UK	Europe	Europe
NS_551	Imported	2020-04-05	US	North America	America
NS_552	Imported	2020-04-05	UK	Europe	Europe
NS_553	Imported	2020-04-05	UK	Europe	Europe
NS_554	Imported	2020-04-05	Mexico,¬†the¬†US¬†and¬† the¬†UK	North America	America
NS_555	Imported	2020-04-05	UK	Europe	Europe
NS_556	Imported	2020-04-05	US	North America	America
NS_557	Imported	2020-04-05	Canada	North America	America
NS_558	Imported	2020-04-05	UK	Europe	Europe
NS_559	Imported	2020-04-05	UK	Europe	Europe
NS_560	Imported	2020-04-05	UK	Europe	Europe
NS_561	Imported	2020-04-05	UK	Europe	Europe
NS_562	Imported	2020-04-05	UK	Europe	Europe
NS_563	Imported	2020-04-05	Finland¬†and¬† Iceland	Europe	Europe
NS_564	Imported	2020-04-05	UK	Europe	Europe
NS_565	Imported	2020-04-05	Switzerland	Europe	Europe
NS_566	Imported	2020-04-05	UK	Europe	Europe
NS_567	Imported	2020-04-05	France	Europe	Europe
NS_568	Imported	2020-04-05	UK	Europe	Europe
NS_569	Imported	2020-04-05	US	North America	America
NS_570	Imported	2020-04-05	United Arab Emirates	Asia	Asia
NS_571	Imported	2020-04-05	UK	Europe	Europe
NS_572	Imported	2020-04-05	UK	Europe	Europe
NS_573	Imported	2020-04-05	UK	Europe	Europe
NS_574	Imported	2020-04-06	UK	Europe	Europe
NS_575	Imported	2020-04-06	UK	Europe	Europe
NS_576	Imported	2020-04-06	UK and US	North America	America
NS_577	Imported	2020-04-06	UK	Europe	Europe
NS_578	Imported	2020-04-06	UK	Europe	Europe
NS_579	Imported	2020-04-06	UK	Europe	Europe
NS_580	Imported	2020-04-06	UK	Europe	Europe
NS_581	Imported	2020-04-06	Japan	Asia	Asia
NS_582	Imported	2020-04-06	UK	Europe	Europe
NS_583	Imported	2020-04-06	UK	Europe	Europe
225	Imported	2020-04-06	UK	Europe	Europe
NS_584	Imported	2020-04-06	Brazil, Argentina, Chile, Easter Island, Peru	South America	America
NS_585	Imported	2020-04-06	Brazil, Argentina, Chile, Easter Island, Peru	South America	America
NS_586	Imported	2020-04-06	Brazil, Argentina, Chile, Easter Island, Peru	South America	America
NS_587	Imported	2020-04-06	Peru	South America	America
NS_588	Imported	2020-04-06	Peru	South America	America
NS_589	Imported	2020-04-06	Nigeria	West Africa	Africa
NS_590	Imported	2020-04-06	Argentina, Chile	South America	America
NS_591	Imported	2020-04-07	UK	Europe	Europe
NS_592	Imported	2020-04-07	UK	Europe	Europe
NS_593	Imported	2020-04-07	Japan	Asia	Asia
NS_594	Imported	2020-04-07	US	North America	America
NS_595	Imported	2020-04-07	US	North America	America
NS_596	Imported	2020-04-07	France	Europe	Europe
NS_597	Imported	2020-04-07	UK	Europe	Europe
NS_598	Imported	2020-04-07	UK	Europe	Europe
NS_599	Imported	2020-04-07	Australia	Oceania	Oceania
NS_600	Imported	2020-04-07	UK	Europe	Europe
NS_601	Imported	2020-04-07	UK and US	North America	America
NS_602	Imported	2020-04-07	Iceland, UK	Europe	Europe
NS_603	Imported	2020-04-08	Japan	Asia	Asia
NS_604	Imported	2020-04-08	US	North America	America
NS_605	Imported	2020-04-08	UK	Europe	Europe
NS_606	Imported	2020-04-08	Netherlands, France	Europe	Europe
NS_607	Imported	2020-04-08	UK	Europe	Europe
NS_608	Imported	2020-04-08	Turkey and Kazakhstan	Middle East	Asia
NS_609	Imported	2020-04-08	US	North America	America
NS_610	Imported	2020-04-08	Malaysia	Southeast Asia	Asia
234	Imported	2020-04-08	Sweden and Finland	Europe	Europe
NS_611	Imported	2020-04-08	UK	Europe	Europe
NS_612	Imported	2020-04-08	UK	Europe	Europe
NS_613	Imported	2020-04-08	UK	Europe	Europe
NS_614	Imported	2020-04-08	Germany	Europe	Europe
235	Imported	2020-04-08	Canada	North America	America
NS_615	Imported	2020-04-08	UK	Europe	Europe
NS_616	Imported	2020-04-09	UK	Europe	Europe
NS_617	Imported	2020-04-09	UK	Europe	Europe
NS_618	Imported	2020-04-09	US	North America	America
NS_619	Imported	2020-04-09	UK and Switzerland	Europe	Europe
NS_620	Imported	2020-04-09	France¬†	Europe	Europe
NS_621	Imported	2020-04-09	UK	Europe	Europe
NS_622	Imported	2020-04-09	UK	Europe	Europe
NS_623	Imported	2020-04-09	UK	Europe	Europe
NS_624	Imported	2020-04-09	UK, France and the Netherlands	Europe	Europe
NS_625	Imported	2020-04-09	US	North America	America
NS_626	Imported	2020-04-10	Netherlands, France	Europe	Europe
NS_627	Imported	2020-04-10	US	North America	America
NS_628	Imported	2020-04-10	UK	Europe	Europe
NS_629	Imported	2020-04-10	Philippines	Southeast Asia	Asia
NS_630	Imported	2020-04-10	UK	Europe	Europe
NS_631	Imported	2020-04-10	Canada	North America	America
NS_632	Imported	2020-04-10	Canada	North America	America
NS_633	Imported	2020-04-10	UK	Europe	Europe
NS_634	Imported	2020-04-10	UK	Europe	Europe
NS_635	Imported	2020-04-10	UK	Europe	Europe
NS_636	Imported	2020-04-10	Indonesia	Southeast Asia	Asia
NS_637	Imported	2020-04-10	Canada, the US	North America	America
NS_638	Imported	2020-04-10	US	North America	America
NS_639	Imported	2020-04-11	UK	Europe	Europe
NS_640	Imported	2020-04-11	US	North America	America
NS_641	Imported	2020-04-11	UK	Europe	Europe
NS_642	Imported	2020-04-11	UK	Europe	Europe
NS_643	Imported	2020-04-11	UK	Europe	Europe
NS_644	Imported	2020-04-11	UK	Europe	Europe
NS_645	Imported	2020-04-11	US	North America	America
NS_646	Imported	2020-04-11	Peru	South America	America
NS_647	Imported	2020-04-11	Japan	Asia	Asia
NS_648	Imported	2020-04-11	Japan	Asia	Asia
NS_649	Imported	2020-04-12	US	North America	America
NS_650	Imported	2020-04-12	UK	Europe	Europe
NS_651	Imported	2020-04-12	Canada	North America	America
NS_652	Imported	2020-04-13	US, UK	North America	America
NS_653	Imported	2020-04-13	Indonesia	Southeast Asia	Asia
NS_654	Imported	2020-04-13	UK	Europe	Europe
NS_655	Imported	2020-04-13	UK	Europe	Europe
NS_656	Imported	2020-04-14	US	North America	America
NS_657	Imported	2020-04-14	US	North America	America
NS_658	Imported	2020-04-15	UK	Europe	Europe
NS_659	Imported	2020-04-15	Morocco	North Africa	Africa
NS_660	Imported	2020-04-15	UK	Europe	Europe
NS_661	Imported	2020-04-15	Netherlands	Europe	Europe
NS_662	Imported	2020-04-16	UK	Europe	Europe
NS_663	Imported	2020-04-17	UK	Europe	Europe
NS_664	Imported	2020-04-17	UK	Europe	Europe
NS_665	Imported	2020-04-17	UK	Europe	Europe
242	Imported	2020-04-18	UK	Europe	Europe
NS_666	Imported	2020-04-18	Philippines	Southeast Asia	Asia
NS_667	Imported	2020-04-19	UK	Europe	Europe
NS_668	Imported	2020-04-21	US	North America	America
NS_669	Imported	2020-04-21	US	North America	America
NS_670	Imported	2020-04-21	UK	Europe	Europe
NS_671	Imported	2020-04-21	UK	Europe	Europe
NS_672	Imported	2020-04-22	UK	Europe	Europe
NS_673	Imported	2020-04-22	UK	Europe	Europe
NS_674	Imported	2020-04-22	UK	Europe	Europe
NS_675	Imported	2020-04-22	UK	Europe	Europe
NS_676	Imported	2020-04-23	Switzerland and France	Europe	Europe
NS_677	Imported	2020-04-23	UK and US	Europe	Europe
NS_678	Imported	2020-04-25	UK	Europe	Europe
NS_679	Imported	2020-05-01	Pakistan	Asia	Asia
NS_680	Imported	2020-05-01	Pakistan	Asia	Asia
NS_681	Imported	2020-05-04	US	North America	America
NS_682	Imported	2020-05-07	Pakistan	Asia	Asia
NS_683	Imported	2020-05-07	Pakistan	Asia	Asia
NS_684	Imported	2020-05-07	Pakistan	Asia	Asia
NS_685	Imported	2020-05-07	Pakistan	Asia	Asia
NS_686	Imported	2020-05-10	Pakistan	Asia	Asia
NS_687	Imported	2020-05-10	Pakistan	Asia	Asia
NS_688	Imported	2020-05-10	UK	Europe	Europe
NS_689	Imported	2020-05-13	Pakistan	Asia	Asia
NS_690	Imported	2020-05-15	US, UK, France	North America	America
NS_691	Imported	2020-05-17	Pakistan	Asia	Asia
NS_692	Imported	2020-05-17	Pakistan	Asia	Asia
NS_693	Imported	2020-05-17	Pakistan	Asia	Asia
NS_694	Imported	2020-05-21	Pakistan	Asia	Asia
NS_695	Imported	2020-05-21	Pakistan	Asia	Asia
NS_696	Imported	2020-05-21	Pakistan	Asia	Asia
NS_697	Imported	2020-05-21	Pakistan	Asia	Asia
NS_698	Imported	2020-05-21	Pakistan	Asia	Asia
NS_699	Imported	2020-05-21	Pakistan	Asia	Asia
NS_700	Imported	2020-05-21	Pakistan	Asia	Asia
NS_701	Imported	2020-05-21	Pakistan	Asia	Asia
NS_702	Imported	2020-05-22	UK	Europe	Europe
NS_703	Imported	2020-05-22	Netherlands	Europe	Europe
NS_704	Imported	2020-05-27	US	North America	America
NS_705	Imported	2020-05-29	Pakistan	Asia	Asia
NS_706	Imported	2020-05-29	Pakistan	Asia	Asia
NS_707	Imported	2020-05-29	Pakistan	Asia	Asia
NS_708	Imported	2020-05-29	Pakistan	Asia	Asia
NS_709	Imported	2020-05-29	Pakistan	Asia	Asia
NS_710	Imported	2020-05-29	Pakistan	Asia	Asia
NS_711	Imported	2020-05-29	Pakistan	Asia	Asia
NS_712	Imported	2020-05-29	Pakistan	Asia	Asia
NS_713	Imported	2020-05-29	Pakistan	Asia	Asia
NS_714	Imported	2020-05-29	Pakistan	Asia	Asia
NS_715	Imported	2020-05-29	Pakistan	Asia	Asia
NS_716	Imported	2020-05-29	Pakistan	Asia	Asia
NS_717	Imported	2020-05-29	Pakistan	Asia	Asia
NS_718	Imported	2020-05-30	Pakistan	Asia	Asia
NS_719	Imported	2020-05-30	Pakistan	Asia	Asia
NS_720	Imported	2020-05-30	Pakistan	Asia	Asia
NS_721	Imported	2020-06-02	Pakistan	Asia	Asia
NS_722	Imported	2020-06-04	Bangladesh	Asia	Asia
NS_723	Imported	2020-06-04	Bangladesh	Asia	Asia
NS_724	Imported	2020-06-04	Bangladesh	Asia	Asia
NS_725	Imported	2020-06-04	Bangladesh	Asia	Asia
NS_726	Imported	2020-06-04	Bangladesh	Asia	Asia
NS_727	Imported	2020-06-05	India	Asia	Asia
NS_728	Imported	2020-06-05	India	Asia	Asia
NS_729	Imported	2020-06-05	UK	Europe	Europe
NS_730	Imported	2020-06-06	UK	Europe	Europe
NS_731	Imported	2020-06-06	Pakistan	Asia	Asia
NS_732	Imported	2020-06-06	Pakistan	Asia	Asia
NS_733	Imported	2020-06-07	Philippines	Southeast Asia	Asia
NS_734	Imported	2020-06-08	Pakistan	Asia	Asia
NS_735	Imported	2020-06-15	Indonesia	Southeast Asia	Asia
NS_736	Imported	2020-06-15	Russia	Asia	Asia
NS_737	Imported	2020-06-15	Russia	Asia	Asia
NS_738	Imported	2020-06-17	Philippines	Southeast Asia	Asia
NS_739	Imported	2020-06-17	Pakistan	Asia	Asia
NS_740	Imported	2020-06-17	Pakistan	Asia	Asia
NS_741	Imported	2020-06-17	Pakistan	Asia	Asia
NS_742	Imported	2020-06-17	Pakistan	Asia	Asia
NS_743	Imported	2020-06-17	Pakistan	Asia	Asia
NS_744	Imported	2020-06-17	Pakistan	Asia	Asia
NS_745	Imported	2020-06-17	Philippines	Southeast Asia	Asia
NS_746	Imported	2020-06-18	Pakistan	Asia	Asia
NS_747	Imported	2020-06-18	Pakistan	Asia	Asia
NS_748	Imported	2020-06-18	Pakistan	Asia	Asia
NS_749	Imported	2020-06-18	Pakistan	Asia	Asia
NS_750	Imported	2020-06-19	India	Asia	Asia
NS_751	Imported	2020-06-19	India	Asia	Asia
NS_752	Imported	2020-06-19	India	Asia	Asia
NS_753	Imported	2020-06-20	Philippines	Southeast Asia	Asia
NS_754	Imported	2020-06-21	Brazil	South America	America
NS_755	Imported	2020-06-21	India	Asia	Asia
NS_756	Imported	2020-06-21	Indonesia	Southeast Asia	Asia
NS_757	Imported	2020-06-22	Pakistan	Asia	Asia
NS_758	Imported	2020-06-22	Pakistan	Asia	Asia
252	Imported	2020-06-22	Pakistan	Asia	Asia
NS_759	Imported	2020-06-22	Pakistan	Asia	Asia
NS_760	Imported	2020-06-22	Pakistan	Asia	Asia
NS_761	Imported	2020-06-22	Pakistan	Asia	Asia
NS_762	Imported	2020-06-22	Pakistan	Asia	Asia
NS_763	Imported	2020-06-22	Pakistan	Asia	Asia
NS_764	Imported	2020-06-22	Pakistan	Asia	Asia
NS_765	Imported	2020-06-22	Pakistan	Asia	Asia
NS_766	Imported	2020-06-22	Philippines	Southeast Asia	Asia
NS_767	Imported	2020-06-22	Pakistan	Asia	Asia
NS_768	Imported	2020-06-22	Pakistan	Asia	Asia
NS_769	Imported	2020-06-22	Pakistan	Asia	Asia
NS_770	Imported	2020-06-22	Pakistan	Asia	Asia
NS_771	Imported	2020-06-22	Pakistan	Asia	Asia
NS_772	Imported	2020-06-22	Pakistan	Asia	Asia
NS_773	Imported	2020-06-22	Pakistan	Asia	Asia
NS_774	Imported	2020-06-22	Pakistan	Asia	Asia
NS_775	Imported	2020-06-22	Pakistan	Asia	Asia
NS_776	Imported	2020-06-22	Pakistan	Asia	Asia
NS_777	Imported	2020-06-22	Pakistan	Asia	Asia
NS_778	Imported	2020-06-22	Pakistan	Asia	Asia
NS_779	Imported	2020-06-22	Pakistan	Asia	Asia
NS_780	Imported	2020-06-22	Pakistan	Asia	Asia
NS_781	Imported	2020-06-22	Pakistan	Asia	Asia
NS_782	Imported	2020-06-22	Pakistan	Asia	Asia
NS_783	Imported	2020-06-22	Pakistan	Asia	Asia
NS_784	Imported	2020-06-22	Pakistan	Asia	Asia
NS_785	Imported	2020-06-22	Pakistan	Asia	Asia
NS_786	Imported	2020-06-23	Pakistan	Asia	Asia
NS_787	Imported	2020-06-23	Pakistan	Asia	Asia
NS_788	Imported	2020-06-23	Pakistan	Asia	Asia
NS_789	Imported	2020-06-23	Pakistan	Asia	Asia
NS_790	Imported	2020-06-23	Pakistan	Asia	Asia
NS_791	Imported	2020-06-23	Pakistan	Asia	Asia
NS_792	Imported	2020-06-23	Pakistan	Asia	Asia
NS_793	Imported	2020-06-23	Pakistan	Asia	Asia
NS_794	Imported	2020-06-23	Pakistan	Asia	Asia
NS_795	Imported	2020-06-23	Pakistan	Asia	Asia
NS_796	Imported	2020-06-23	Pakistan	Asia	Asia
NS_797	Imported	2020-06-23	Pakistan	Asia	Asia
NS_798	Imported	2020-06-23	Pakistan	Asia	Asia
NS_799	Imported	2020-06-23	Pakistan	Asia	Asia
NS_800	Imported	2020-06-23	Pakistan	Asia	Asia
NS_801	Imported	2020-06-23	Pakistan	Asia	Asia
253	Imported	2020-06-24	Philippines	Southeast Asia	Asia
NS_802	Imported	2020-06-24	Philippines	Southeast Asia	Asia
NS_803	Imported	2020-06-25	Pakistan	Asia	Asia
NS_804	Imported	2020-06-25	Pakistan	Asia	Asia
NS_805	Imported	2020-06-25	Pakistan	Asia	Asia
NS_806	Imported	2020-06-25	Pakistan	Asia	Asia
NS_807	Imported	2020-06-25	Pakistan	Asia	Asia
NS_808	Imported	2020-06-25	Pakistan	Asia	Asia
NS_809	Imported	2020-06-25	Pakistan	Asia	Asia
NS_810	Imported	2020-06-25	Pakistan	Asia	Asia
NS_811	Imported	2020-06-25	Pakistan	Asia	Asia
NS_812	Imported	2020-06-25	Pakistan	Asia	Asia
NS_813	Imported	2020-06-25	Pakistan	Asia	Asia
NS_814	Imported	2020-06-25	Philippines	Southeast Asia	Asia
NS_815	Imported	2020-06-25	Pakistan	Asia	Asia
NS_816	Imported	2020-06-25	India	Asia	Asia
254	Imported	2020-06-26	Pakistan	Asia	Asia
NS_817	Imported	2020-06-26	Mauritania	North Africa	Africa
NS_818	Imported	2020-06-26	Pakistan	Asia	Asia
NS_819	Imported	2020-06-27	Philippines	Southeast Asia	Asia
NS_820	Imported	2020-06-28	India	Asia	Asia
NS_821	Imported	2020-06-28	India	Asia	Asia
NS_822	Imported	2020-06-29	Philippines	Southeast Asia	Asia
NS_823	Imported	2020-06-29	Philippines	Southeast Asia	Asia
NS_824	Imported	2020-06-29	Philippines	Southeast Asia	Asia
NS_825	Imported	2020-06-29	UK	Europe	Europe
NS_826	Imported	2020-06-30	US	North America	America
NS_827	Imported	2020-06-30	US	North America	America
NS_828	Imported	2020-07-01	India	Asia	Asia
NS_829	Imported	2020-07-01	India	Asia	Asia
NS_830	Imported	2020-07-01	India	Asia	Asia
NS_831	Imported	2020-07-01	India	Asia	Asia
NS_832	Imported	2020-07-01	India	Asia	Asia
NS_833	Imported	2020-07-01	India	Asia	Asia
NS_834	Imported	2020-07-01	India	Asia	Asia
NS_835	Imported	2020-07-01	India	Asia	Asia
NS_836	Imported	2020-07-01	India	Asia	Asia
NS_837	Imported	2020-07-01	India	Asia	Asia
NS_838	Imported	2020-07-01	India	Asia	Asia
NS_839	Imported	2020-07-01	India	Asia	Asia
NS_840	Imported	2020-07-01	India	Asia	Asia
NS_841	Imported	2020-07-01	India	Asia	Asia
NS_842	Imported	2020-07-01	India	Asia	Asia
NS_843	Imported	2020-07-01	India	Asia	Asia
NS_844	Imported	2020-07-01	India	Asia	Asia
NS_845	Imported	2020-07-01	India	Asia	Asia
NS_846	Imported	2020-07-01	India	Asia	Asia
NS_847	Imported	2020-07-01	India	Asia	Asia
NS_848	Imported	2020-07-01	India	Asia	Asia
NS_849	Imported	2020-07-01	India	Asia	Asia
255	Imported	2020-07-01	India	Asia	Asia
NS_850	Imported	2020-07-01	India	Asia	Asia
NS_851	Imported	2020-07-01	India	Asia	Asia
NS_852	Imported	2020-07-01	Kazakhstan	Asia	Asia
NS_853	Imported	2020-07-01	Indonesia	Southeast Asia	Asia
NS_854	Imported	2020-07-02	Pakistan	Asia	Asia
NS_855	Imported	2020-07-02	Pakistan	Asia	Asia
NS_856	Imported	2020-07-02	Pakistan	Asia	Asia
NS_857	Imported	2020-07-02	Pakistan	Asia	Asia
257	Imported	2020-07-02	Pakistan	Asia	Asia
NS_858	Imported	2020-07-02	Pakistan	Asia	Asia
NS_859	Imported	2020-07-02	Pakistan	Asia	Asia
NS_860	Imported	2020-07-02	Pakistan	Asia	Asia
NS_861	Imported	2020-07-02	Pakistan	Asia	Asia
NS_862	Imported	2020-07-03	Pakistan	Asia	Asia
NS_863	Imported	2020-07-03	India	Asia	Asia
NS_864	Imported	2020-07-03	Kazakhstan	Asia	Asia
NS_865	Imported	2020-07-03	Philippines	Southeast Asia	Asia
NS_866	Imported	2020-07-03	UK	Europe	Europe
NS_867	Imported	2020-07-04	Philippines	Southeast Asia	Asia
258	Imported	2020-07-04	Philippines	Southeast Asia	Asia
NS_868	Imported	2020-07-04	Indonesia	Southeast Asia	Asia
NS_869	Imported	2020-07-04	Kazakhstan and Turkey	Asia	Asia
NS_870	Imported	2020-07-04	Pakistan	Asia	Asia
259	Imported	2020-07-04	Philippines	Southeast Asia	Asia
NS_871	Imported	2020-07-04	US	North America	America
NS_872	Imported	2020-07-04	Pakistan	Asia	Asia
NS_873	Imported	2020-07-04	Pakistan	Asia	Asia
NS_874	Imported	2020-07-04	Pakistan	Asia	Asia
NS_875	Imported	2020-07-04	Egypt	North Africa	Africa
NS_876	Imported	2020-07-05	Pakistan	Asia	Asia
NS_877	Imported	2020-07-05	Indonesia	Southeast Asia	Asia
NS_878	Imported	2020-07-05	Pakistan	Asia	Asia
NS_879	Imported	2020-07-05	Pakistan	Asia	Asia
NS_880	Imported	2020-07-05	Pakistan	Asia	Asia
NS_881	Imported	2020-07-05	Pakistan	Asia	Asia
NS_882	Imported	2020-07-05	Pakistan	Asia	Asia
261	Imported	2020-07-05	India	Asia	Asia
NS_883	Imported	2020-07-06	Pakistan	Asia	Asia
NS_884	Imported	2020-07-06	Pakistan	Asia	Asia
NS_885	Imported	2020-07-06	Pakistan	Asia	Asia
NS_886	Imported	2020-07-06	Pakistan	Asia	Asia
NS_887	Imported	2020-07-06	Pakistan	Asia	Asia
NS_888	Imported	2020-07-06	Pakistan	Asia	Asia
NS_889	Imported	2020-07-06	Indonesia	Southeast Asia	Asia
263	Imported	2020-07-06	India	Asia	Asia
NS_890	Imported	2020-07-06	India	Asia	Asia
NS_891	Imported	2020-07-06	India	Asia	Asia
NS_892	Imported	2020-07-06	India	Asia	Asia
NS_893	Imported	2020-07-06	Pakistan	Asia	Asia
264	Imported	2020-07-06	India	Asia	Asia
NS_894	Imported	2020-07-06	Pakistan	Asia	Asia
NS_895	Imported	2020-07-06	India	Asia	Asia
NS_896	Imported	2020-07-06	India	Asia	Asia
NS_897	Imported	2020-07-07	Pakistan	Asia	Asia
NS_898	Imported	2020-07-07	Pakistan	Asia	Asia
NS_899	Imported	2020-07-07	Philippines	Southeast Asia	Asia
266	Imported	2020-07-07	Philippines	Southeast Asia	Asia
267	Imported	2020-07-07	Philippines	Southeast Asia	Asia
NS_900	Imported	2020-07-08	India	Asia	Asia
268	Imported	2020-07-08	India	Asia	Asia
269	Imported	2020-07-08	Philippines	Southeast Asia	Asia
NS_901	Imported	2020-07-08	Kazakhstan	Asia	Asia
NS_902	Imported	2020-07-08	Philippines	Southeast Asia	Asia
276	Imported	2020-07-09	Kazakhstan	Asia	Asia
277	Imported	2020-07-09	Kazakhstan	Asia	Asia
NS_903	Imported	2020-07-09	Pakistan	Asia	Asia
NS_904	Imported	2020-07-09	Philippines	Southeast Asia	Asia
NS_905	Imported	2020-07-09	Kazakhstan	Asia	Asia
NS_906	Imported	2020-07-09	Kazakhstan	Asia	Asia
285	Imported	2020-07-09	Kazakhstan	Asia	Asia
NS_907	Imported	2020-07-09	Philippines	Southeast Asia	Asia
NS_908	Imported	2020-07-10	India	Asia	Asia
NS_909	Imported	2020-07-10	Malaysia	Southeast Asia	Asia
NS_910	Imported	2020-07-10	Malaysia	Southeast Asia	Asia
NS_911	Imported	2020-07-10	Kazakhstan	Asia	Asia
292	Imported	2020-07-10	Philippines	Southeast Asia	Asia
294	Imported	2020-07-10	Philippines	Southeast Asia	Asia
NS_912	Imported	2020-07-11	Philippines	Southeast Asia	Asia
NS_913	Imported	2020-07-11	France	Europe	Europe
NS_914	Imported	2020-07-11	Germany	Europe	Europe
NS_915	Imported	2020-07-11	Turkey	Middle East	Asia
NS_916	Imported	2020-07-11	Azerbaijan	Asia	Asia
NS_917	Imported	2020-07-11	Philippines	Southeast Asia	Asia
NS_918	Imported	2020-07-11	Philippines	Southeast Asia	Asia
NS_919	Imported	2020-07-11	US	North America	America
NS_920	Imported	2020-07-11	Philippines	Southeast Asia	Asia
NS_921	Imported	2020-07-11	Philippines	Southeast Asia	Asia
NS_922	Imported	2020-07-11	Philippines	Southeast Asia	Asia
NS_923	Imported	2020-07-11	Philippines	Southeast Asia	Asia
306	Imported	2020-07-12	Philippines	Southeast Asia	Asia
NS_924	Imported	2020-07-12	Philippines	Southeast Asia	Asia
NS_925	Imported	2020-07-12	Philippines	Southeast Asia	Asia
NS_926	Imported	2020-07-12	US	North America	America
NS_927	Imported	2020-07-12	India	Asia	Asia
NS_928	Imported	2020-07-12	Pakistan	Asia	Asia
NS_929	Imported	2020-07-12	India	Asia	Asia
317	Imported	2020-07-12	Philippines	Southeast Asia	Asia
320	Imported	2020-07-13	Philippines	Southeast Asia	Asia
NS_930	Imported	2020-07-13	Pakistan	Asia	Asia
NS_931	Imported	2020-07-13	Philippines	Southeast Asia	Asia
NS_932	Imported	2020-07-13	India	Asia	Asia
NS_933	Imported	2020-07-13	Indonesia	Southeast Asia	Asia
NS_934	Imported	2020-07-13	India	Asia	Asia
NS_935	Imported	2020-07-13	Finland	Europe	Europe
NS_936	Imported	2020-07-13	India	Asia	Asia
NS_937	Imported	2020-07-13	India	Asia	Asia
NS_938	Imported	2020-07-13	India	Asia	Asia
NS_939	Imported	2020-07-13	India	Asia	Asia
NS_940	Imported	2020-07-14	Philippines	Southeast Asia	Asia
NS_941	Imported	2020-07-14	Philippines	Southeast Asia	Asia
NS_942	Imported	2020-07-14	India	Asia	Asia
NS_943	Imported	2020-07-14	India	Asia	Asia
NS_944	Imported	2020-07-14	India	Asia	Asia
NS_945	Imported	2020-07-14	India	Asia	Asia
NS_946	Imported	2020-07-14	UK	Europe	Europe
NS_947	Imported	2020-07-14	Philippines	Southeast Asia	Asia
NS_948	Imported	2020-07-15	Philippines	Southeast Asia	Asia
NS_949	Imported	2020-07-15	Philippines	Southeast Asia	Asia
NS_950	Imported	2020-07-15	India	Asia	Asia
349	Imported	2020-07-15	Philippines	Southeast Asia	Asia
NS_951	Imported	2020-07-15	Philippines	Southeast Asia	Asia
NS_952	Imported	2020-07-16	India	Asia	Asia
NS_953	Imported	2020-07-16	Philippines	Southeast Asia	Asia
NS_954	Imported	2020-07-16	Philippines	Southeast Asia	Asia
NS_955	Imported	2020-07-16	Indonesia	Southeast Asia	Asia
NS_956	Imported	2020-07-17	Ethiopia	East Africa	Africa
NS_957	Imported	2020-07-17	India	Asia	Asia
NS_958	Imported	2020-07-17	Malaysia	Southeast Asia	Asia
NS_959	Imported	2020-07-17	India	Asia	Asia
NS_960	Imported	2020-07-17	Philippines	Southeast Asia	Asia
NS_961	Imported	2020-07-17	Pakistan	Asia	Asia
NS_962	Imported	2020-07-17	Pakistan	Asia	Asia
NS_963	Imported	2020-07-17	Philippines	Southeast Asia	Asia
NS_964	Imported	2020-07-18	Kazakhstan	Asia	Asia
NS_965	Imported	2020-07-18	Pakistan	Asia	Asia
NS_966	Imported	2020-07-18	South Korea	Asia	Asia
NS_967	Imported	2020-07-18	Philippines	Southeast Asia	Asia
NS_968	Imported	2020-07-19	Philippines	Southeast Asia	Asia
NS_969	Imported	2020-07-19	Japan	Asia	Asia
NS_970	Imported	2020-07-19	Philippines	Southeast Asia	Asia
NS_971	Imported	2020-07-19	Japan	Asia	Asia
397	Imported	2020-07-19	Philippines	Southeast Asia	Asia
NS_972	Imported	2020-07-19	Philippines	Southeast Asia	Asia
NS_973	Imported	2020-07-19	Pakistan	Asia	Asia
NS_974	Imported	2020-07-19	India	Asia	Asia
NS_975	Imported	2020-07-19	US	North America	America
NS_976	Imported	2020-07-19	US	North America	America
NS_977	Imported	2020-07-19	Philippines	Southeast Asia	Asia
NS_978	Imported	2020-07-19	Philippines	Southeast Asia	Asia
NS_979	Imported	2020-07-19	Philippines	Southeast Asia	Asia
NS_980	Imported	2020-07-19	France	Europe	Europe
NS_981	Imported	2020-07-19	Philippines	Southeast Asia	Asia
NS_982	Imported	2020-07-19	Philippines	Southeast Asia	Asia
NS_983	Imported	2020-07-19	Philippines	Southeast Asia	Asia
NS_984	Imported	2020-07-19	Philippines	Southeast Asia	Asia
NS_985	Imported	2020-07-19	Philippines	Southeast Asia	Asia
401	Imported	2020-07-19	Philippines	Southeast Asia	Asia
NS_986	Imported	2020-07-19	Philippines	Southeast Asia	Asia
NS_987	Imported	2020-07-19	Dubai	Middle East	Asia
NS_988	Imported	2020-07-19	India	Asia	Asia
NS_989	Imported	2020-07-19	Philippines	Southeast Asia	Asia
NS_990	Imported	2020-07-19	Philippines	Southeast Asia	Asia
NS_991	Imported	2020-07-20	Japan/ South Korea	Asia	Asia
NS_992	Imported	2020-07-20	Kazakhstan	Asia	Asia
NS_993	Imported	2020-07-20	Philippines	Southeast Asia	Asia
NS_994	Imported	2020-07-20	Ethiopia	East Africa	Africa
NS_995	Imported	2020-07-20	South Korea	Asia	Asia
NS_996	Imported	2020-07-20	Qatar	Asia	Asia
NS_997	Imported	2020-07-20	India	Asia	Asia
NS_998	Imported	2020-07-21	India	Asia	Asia
NS_999	Imported	2020-07-21	Philippines	Southeast Asia	Asia
NS_1000	Imported	2020-07-21	US	North America	America
NS_1001	Imported	2020-07-22	Philippines	Southeast Asia	Asia
NS_1002	Imported	2020-07-22	India	Asia	Asia
NS_1003	Imported	2020-07-22	US	North America	America
NS_1004	Imported	2020-07-22	Kazakhstan	Asia	Asia
465	Imported	2020-07-22	India	Asia	Asia
NS_1005	Imported	2020-07-22	India	Asia	Asia
NS_1006	Imported	2020-07-22	US	North America	America
NS_1007	Imported	2020-07-22	Philippines	Southeast Asia	Asia
NS_1008	Imported	2020-07-22	Philippines	Southeast Asia	Asia
NS_1009	Imported	2020-07-22	Philippines	Southeast Asia	Asia
NS_1010	Imported	2020-07-22	Pakistan	Asia	Asia
NS_1011	Imported	2020-07-23	Japan	Asia	Asia
NS_1012	Imported	2020-07-23	Philippines	Southeast Asia	Asia
NS_1013	Imported	2020-07-23	Philippines	Southeast Asia	Asia
NS_1014	Imported	2020-07-23	Philippines	Southeast Asia	Asia
NS_1015	Imported	2020-07-23	India	Asia	Asia
NS_1016	Imported	2020-07-23	India	Asia	Asia
NS_1017	Imported	2020-07-23	India	Asia	Asia
NS_1018	Imported	2020-07-24	Philippines	Southeast Asia	Asia
NS_1019	Imported	2020-07-24	India	Asia	Asia
NS_1020	Imported	2020-07-24	India	Asia	Asia
NS_1021	Imported	2020-07-24	India	Asia	Asia
NS_1022	Imported	2020-07-24	Ethiopia	East Africa	Africa
NS_1023	Imported	2020-07-24	Philippines	Southeast Asia	Asia
NS_1024	Imported	2020-07-24	Dubai	Middle East	Asia
NS_1025	Imported	2020-07-24	Philippines	Southeast Asia	Asia
NS_1026	Imported	2020-07-25	India	Asia	Asia
NS_1027	Imported	2020-07-25	India	Asia	Asia
NS_1028	Imported	2020-07-25	India	Asia	Asia
NS_1029	Imported	2020-07-25	Philippines	Southeast Asia	Asia
NS_1030	Imported	2020-07-25	Philippines	Southeast Asia	Asia
NS_1031	Imported	2020-07-25	Philippines	Southeast Asia	Asia
NS_1032	Imported	2020-07-25	India	Asia	Asia
NS_1033	Imported	2020-07-26	Australia	Oceania	Oceania
NS_1034	Imported	2020-07-26	Qatar	Asia	Asia
NS_1035	Imported	2020-07-26	Philippines	Southeast Asia	Asia
NS_1036	Imported	2020-07-26	UK	Europe	Europe
NS_1037	Imported	2020-07-26	Bangladesh	Asia	Asia
NS_1038	Imported	2020-07-26	India	Asia	Asia
NS_1039	Imported	2020-07-26	Qatar	Asia	Asia
NS_1040	Imported	2020-07-26	India	Asia	Asia
NS_1041	Imported	2020-07-26	Philippines	Southeast Asia	Asia
NS_1042	Imported	2020-07-26	Philippines	Southeast Asia	Asia
NS_1043	Imported	2020-07-26	Philippines	Southeast Asia	Asia
NS_1044	Imported	2020-07-26	Philippines	Southeast Asia	Asia
NS_1045	Imported	2020-07-26	Switzerland	Europe	Europe
NS_1046	Imported	2020-07-26	Philippines	Southeast Asia	Asia
NS_1047	Imported	2020-07-26	Philippines	Southeast Asia	Asia
NS_1048	Imported	2020-07-26	Philippines	Southeast Asia	Asia
NS_1049	Imported	2020-07-26	Philippines	Southeast Asia	Asia
NS_1050	Imported	2020-07-26	Philippines	Southeast Asia	Asia
NS_1051	Imported	2020-07-26	Philippines	Southeast Asia	Asia
NS_1052	Imported	2020-07-26	Philippines	Southeast Asia	Asia
NS_1053	Imported	2020-07-26	Philippines	Southeast Asia	Asia
NS_1054	Imported	2020-07-26	India	Asia	Asia
NS_1055	Imported	2020-07-26	India	Asia	Asia
NS_1056	Imported	2020-07-26	India	Asia	Asia
NS_1057	Imported	2020-07-26	India	Asia	Asia
NS_1058	Imported	2020-07-27	Pending	Pending	uncertain
638	Imported	2020-07-27	Philippines	Southeast Asia	Asia
NS_1059	Imported	2020-07-27	India	Asia	Asia
NS_1060	Imported	2020-07-28	Germany	Europe	Europe
NS_1061	Imported	2020-07-28	Philippines	Southeast Asia	Asia
659	Imported	2020-07-28	Philippines	Southeast Asia	Asia
NS_1062	Imported	2020-07-28	Philippines	Southeast Asia	Asia
NS_1063	Imported	2020-07-28	Philippines	Southeast Asia	Asia
NS_1064	Imported	2020-07-28	Philippines	Southeast Asia	Asia
NS_1065	Imported	2020-07-28	Philippines	Southeast Asia	Asia
NS_1066	Imported	2020-07-28	Philippines	Southeast Asia	Asia
NS_1067	Imported	2020-07-29	US	North America	America
NS_1068	Imported	2020-07-29	Ethiopia	East Africa	Africa
NS_1069	Imported	2020-07-29	India	Asia	Asia
NS_1070	Imported	2020-07-29	Philippines	Southeast Asia	Asia
NS_1071	Imported	2020-07-29	Philippines	Southeast Asia	Asia
NS_1072	Imported	2020-07-30	Philippines	Southeast Asia	Asia
NS_1073	Imported	2020-07-30	India	Asia	Asia
NS_1074	Imported	2020-07-30	India	Asia	Asia
NS_1075	Imported	2020-07-30	India	Asia	Asia
NS_1076	Imported	2020-07-31	Philippines	Southeast Asia	Asia
730	Imported	2020-07-31	India	Asia	Asia
NS_1077	Imported	2020-07-31	Mexico	North America	America
NS_1078	Imported	2020-08-01	UK	Europe	Europe
NS_1079	Imported	2020-08-04	Russia	Asia	Asia
NS_1080	Imported	2020-08-04	Ethiopia	East Africa	Africa
NS_1081	Imported	2020-08-04	Belgium	Europe	Europe
NS_1082	Imported	2020-08-04	Philippines	Southeast Asia	Asia
NS_1083	Imported	2020-08-04	Philippines	Southeast Asia	Asia
NS_1084	Imported	2020-08-05	US	North America	America
NS_1085	Imported	2020-08-05	Philippines	Southeast Asia	Asia
NS_1086	Imported	2020-08-05	Kazakhstan	Asia	Asia
NS_1087	Imported	2020-08-06	Philippines	Southeast Asia	Asia
NS_1088	Imported	2020-08-06	India	Asia	Asia
NS_1089	Imported	2020-08-06	India	Asia	Asia
NS_1090	Imported	2020-08-06	India	Asia	Asia
NS_1091	Imported	2020-08-07	India	Asia	Asia
NS_1092	Imported	2020-08-07	India	Asia	Asia
NS_1093	Imported	2020-08-07	Ecuador	South America	America
NS_1094	Imported	2020-08-07	Ecuador	South America	America
NS_1095	Imported	2020-08-07	Ethiopia	East Africa	Africa
NS_1096	Imported	2020-08-07	India	Asia	Asia
NS_1097	Imported	2020-08-07	Philippines	Southeast Asia	Asia
NS_1098	Imported	2020-08-07	Philippines	Southeast Asia	Asia
NS_1099	Imported	2020-08-08	India	Asia	Asia
NS_1100	Imported	2020-08-08	India	Asia	Asia
NS_1101	Imported	2020-08-09	US	North America	America
NS_1102	Imported	2020-08-09	Gambia	West Africa	Africa
NS_1103	Imported	2020-08-09	Malaysia	Southeast Asia	Asia
NS_1104	Imported	2020-08-09	Malaysia	Southeast Asia	Asia
NS_1105	Imported	2020-08-09	Malaysia	Southeast Asia	Asia
NS_1106	Imported	2020-08-09	Malaysia	Southeast Asia	Asia
NS_1107	Imported	2020-08-09	Malaysia	Southeast Asia	Asia
NS_1108	Imported	2020-08-09	Malaysia	Southeast Asia	Asia
NS_1109	Imported	2020-08-09	Philippines	Southeast Asia	Asia
NS_1110	Imported	2020-08-10	Ethiopia	East Africa	Africa
NS_1111	Imported	2020-08-10	India	Asia	Asia
NS_1112	Imported	2020-08-11	India	Asia	Asia
NS_1113	Imported	2020-08-12	Malaysia	Southeast Asia	Asia
NS_1114	Imported	2020-08-13	Philippines	Southeast Asia	Asia
NS_1115	Imported	2020-08-13	Ethiopia	East Africa	Africa
NS_1116	Imported	2020-08-13	India	Asia	Asia
NS_1117	Imported	2020-08-13	Philippines	Southeast Asia	Asia
NS_1118	Imported	2020-08-14	Brazil	South America	America
NS_1119	Imported	2020-08-14	India	Asia	Asia
NS_1120	Imported	2020-08-15	Philippines	Southeast Asia	Asia
NS_1121	Imported	2020-08-15	Philippines	Southeast Asia	Asia
NS_1122	Imported	2020-08-15	Philippines	Southeast Asia	Asia
NS_1123	Imported	2020-08-15	Singapore	Southeast Asia	Asia
NS_1124	Imported	2020-08-15	India	Asia	Asia
NS_1125	Imported	2020-08-15	India	Asia	Asia
NS_1126	Imported	2020-08-15	India	Asia	Asia
NS_1127	Imported	2020-08-16	Philippines	Southeast Asia	Asia
NS_1128	Imported	2020-08-16	India	Asia	Asia
NS_1129	Imported	2020-08-16	India	Asia	Asia
NS_1130	Imported	2020-08-16	India	Asia	Asia
NS_1131	Imported	2020-08-17	India	Asia	Asia
NS_1132	Imported	2020-08-17	India	Asia	Asia
NS_1133	Imported	2020-08-17	India	Asia	Asia
NS_1134	Imported	2020-08-17	India	Asia	Asia
NS_1135	Imported	2020-08-17	India	Asia	Asia
NS_1136	Imported	2020-08-17	Indonesia	Southeast Asia	Asia
NS_1137	Imported	2020-08-17	Belarus	Europe	Europe
NS_1138	Imported	2020-08-17	Philippines	Southeast Asia	Asia
NS_1139	Imported	2020-08-17	India	Asia	Asia
NS_1140	Imported	2020-08-17	India	Asia	Asia
1061	Imported	2020-08-17	India	Asia	Asia
NS_1141	Imported	2020-08-17	Russia	Asia	Asia
NS_1142	Imported	2020-08-17	Ethiopia	East Africa	Africa
NS_1143	Imported	2020-08-18	Philippines	Southeast Asia	Asia
NS_1144	Imported	2020-08-19	India	Asia	Asia
NS_1145	Imported	2020-08-19	India	Asia	Asia
NS_1146	Imported	2020-08-19	India	Asia	Asia
NS_1147	Imported	2020-08-20	India	Asia	Asia
NS_1148	Imported	2020-08-21	Russia	Asia	Asia
NS_1149	Imported	2020-08-21	US	North America	America
NS_1150	Imported	2020-08-21	Canada	North America	America
NS_1151	Imported	2020-08-21	India	Asia	Asia
NS_1152	Imported	2020-08-21	India	Asia	Asia
NS_1153	Imported	2020-08-21	India	Asia	Asia
NS_1154	Imported	2020-08-21	India	Asia	Asia
NS_1155	Imported	2020-08-21	India	Asia	Asia
NS_1156	Imported	2020-08-21	India	Asia	Asia
NS_1157	Imported	2020-08-22	India	Asia	Asia
NS_1158	Imported	2020-08-22	India	Asia	Asia
NS_1159	Imported	2020-08-23	Bangladesh	Asia	Asia
NS_1160	Imported	2020-08-23	Malaysia	Southeast Asia	Asia
NS_1161	Imported	2020-08-23	India	Asia	Asia
NS_1162	Imported	2020-08-23	India	Asia	Asia
NS_1163	Imported	2020-08-23	India	Asia	Asia
NS_1164	Imported	2020-08-23	India	Asia	Asia
NS_1165	Imported	2020-08-24	Switzerland	Europe	Europe
NS_1166	Imported	2020-08-24	Philippines	Southeast Asia	Asia
NS_1167	Imported	2020-08-25	India	Asia	Asia
NS_1168	Imported	2020-08-25	Egypt	North Africa	Africa
NS_1169	Imported	2020-08-25	India	Asia	Asia
NS_1170	Imported	2020-08-27	UK	Europe	Europe
NS_1171	Imported	2020-08-27	Ethiopia	East Africa	Africa
NS_1172	Imported	2020-08-27	Pakistan	Asia	Asia
NS_1173	Imported	2020-08-28	Bahrain	Asia	Asia
NS_1174	Imported	2020-08-28	India	Asia	Asia
NS_1175	Imported	2020-08-28	Pakistan	Asia	Asia
NS_1176	Imported	2020-08-29	Pakistan	Asia	Asia
NS_1177	Imported	2020-08-29	Philippines	Southeast Asia	Asia
NS_1178	Imported	2020-08-30	Philippines	Southeast Asia	Asia
NS_1179	Imported	2020-08-30	Philippines	Southeast Asia	Asia
NS_1180	Imported	2020-08-30	India	Asia	Asia
NS_1181	Imported	2020-08-30	India	Asia	Asia
NS_1182	Imported	2020-08-30	India	Asia	Asia
NS_1183	Imported	2020-08-31	Ethiopia	East Africa	Africa
NS_1184	Imported	2020-08-31	Philippines	Southeast Asia	Asia
NS_1185	Imported	2020-09-01	India	Asia	Asia
NS_1186	Imported	2020-09-01	Bangladesh	Asia	Asia
NS_1187	Imported	2020-09-01	Philippines	Southeast Asia	Asia
NS_1188	Imported	2020-09-03	India	Asia	Asia
NS_1189	Imported	2020-09-04	Indonesia	Southeast Asia	Asia
NS_1190	Imported	2020-09-04	Pakistan	Asia	Asia
NS_1191	Imported	2020-09-04	Philippines	Southeast Asia	Asia
NS_1192	Imported	2020-09-04	Philippines	Southeast Asia	Asia
NS_1193	Imported	2020-09-04	Pakistan	Asia	Asia
NS_1194	Imported	2020-09-06	Spain	Europe	Europe
NS_1195	Imported	2020-09-06	US	North America	America
NS_1196	Imported	2020-09-06	Russia	Asia	Asia
NS_1197	Imported	2020-09-06	Pakistan	Asia	Asia
NS_1198	Imported	2020-09-06	Philippines	Southeast Asia	Asia
NS_1199	Imported	2020-09-06	India	Asia	Asia
NS_1200	Imported	2020-09-07	Philippines	Southeast Asia	Asia
NS_1201	Imported	2020-09-08	Ukraine	Europe	Europe
NS_1202	Imported	2020-09-08	Philippines	Southeast Asia	Asia
NS_1203	Imported	2020-09-08	Philippines	Southeast Asia	Asia
NS_1204	Imported	2020-09-09	India	Asia	Asia
NS_1205	Imported	2020-09-10	India	Asia	Asia
NS_1206	Imported	2020-09-10	India	Asia	Asia
1153	Imported	2020-09-10	India	Asia	Asia
NS_1207	Imported	2020-09-10	India	Asia	Asia
NS_1208	Imported	2020-09-10	Philippines	Southeast Asia	Asia
NS_1209	Imported	2020-09-10	Iran	Asia	Asia
NS_1210	Imported	2020-09-10	India	Asia	Asia
NS_1211	Imported	2020-09-11	Nepal	Asia	Asia
NS_1212	Imported	2020-09-11	Philippines	Southeast Asia	Asia
NS_1213	Imported	2020-09-11	Philippines	Southeast Asia	Asia
1156	Imported	2020-09-11	Philippines	Southeast Asia	Asia
NS_1214	Imported	2020-09-11	Philippines	Southeast Asia	Asia
NS_1215	Imported	2020-09-11	Philippines	Southeast Asia	Asia
NS_1216	Imported	2020-09-11	UK	Europe	Europe
NS_1217	Imported	2020-09-11	Philippines	Southeast Asia	Asia
NS_1218	Imported	2020-09-11	US	North America	America
1158	Imported	2020-09-12	Philippines	Southeast Asia	Asia
NS_1219	Imported	2020-09-12	Philippines	Southeast Asia	Asia
NS_1220	Imported	2020-09-12	India	Asia	Asia
NS_1221	Imported	2020-09-12	Russia	Asia	Asia
1164	Imported	2020-09-13	India	Asia	Asia
NS_1222	Imported	2020-09-13	India	Asia	Asia
NS_1223	Imported	2020-09-13	India	Asia	Asia
NS_1224	Imported	2020-09-13	India	Asia	Asia
NS_1225	Imported	2020-09-13	India	Asia	Asia
NS_1226	Imported	2020-09-13	Philippines	Southeast Asia	Asia
NS_1227	Imported	2020-09-13	Philippines	Southeast Asia	Asia
NS_1228	Imported	2020-09-13	Philippines	Southeast Asia	Asia
NS_1229	Imported	2020-09-14	Philippines	Southeast Asia	Asia
NS_1230	Imported	2020-09-14	India	Asia	Asia
NS_1231	Imported	2020-09-15	Japan	Asia	Asia
NS_1232	Imported	2020-09-15	Philippines	Southeast Asia	Asia
NS_1233	Imported	2020-09-15	Rwanda	East Africa	Africa
NS_1234	Imported	2020-09-15	India	Asia	Asia
NS_1235	Imported	2020-09-16	France	Europe	Europe
NS_1236	Imported	2020-09-16	US	North America	America
NS_1237	Imported	2020-09-16	India	Asia	Asia
NS_1238	Imported	2020-09-16	Philippines	Southeast Asia	Asia
NS_1239	Imported	2020-09-17	Iran	Asia	Asia
1174	Imported	2020-09-17	UK	Europe	Europe
NS_1240	Imported	2020-09-17	UK	Europe	Europe
NS_1241	Imported	2020-09-18	UK	Europe	Europe
NS_1242	Imported	2020-09-19	Ukraine	Europe	Europe
NS_1243	Imported	2020-09-19	Argentina	South America	America
NS_1244	Imported	2020-09-19	Argentina	South America	America
NS_1245	Imported	2020-09-19	India	Asia	Asia
NS_1246	Imported	2020-09-19	India	Asia	Asia
NS_1247	Imported	2020-09-19	India	Asia	Asia
NS_1248	Imported	2020-09-19	Philippines	Southeast Asia	Asia
NS_1249	Imported	2020-09-19	India	Asia	Asia
NS_1250	Imported	2020-09-19	India	Asia	Asia
NS_1251	Imported	2020-09-20	India	Asia	Asia
NS_1252	Imported	2020-09-20	India	Asia	Asia
NS_1253	Imported	2020-09-20	Philippines	Southeast Asia	Asia
NS_1254	Imported	2020-09-20	India	Asia	Asia
NS_1255	Imported	2020-09-20	Philippines	Southeast Asia	Asia
NS_1256	Imported	2020-09-20	Philippines	Southeast Asia	Asia
NS_1257	Imported	2020-09-20	India	Asia	Asia
NS_1258	Imported	2020-09-20	India	Asia	Asia
NS_1259	Imported	2020-09-20	India	Asia	Asia
NS_1260	Imported	2020-09-20	India	Asia	Asia
NS_1261	Imported	2020-09-20	Sweden	Europe	Europe
NS_1262	Imported	2020-09-20	India	Asia	Asia
1180	Imported	2020-09-20	Nepal	Asia	Asia
1181	Imported	2020-09-20	Nepal	Asia	Asia
NS_1263	Imported	2020-09-20	Nepal	Asia	Asia
NS_1264	Imported	2020-09-20	Nepal	Asia	Asia
1182	Imported	2020-09-20	Nepal	Asia	Asia
1183	Imported	2020-09-20	Nepal	Asia	Asia
1184	Imported	2020-09-20	Nepal	Asia	Asia
NS_1265	Imported	2020-09-21	Philippines	Southeast Asia	Asia
NS_1266	Imported	2020-09-21	Philippines	Southeast Asia	Asia
NS_1267	Imported	2020-09-21	Togo	West Africa	Africa
NS_1268	Imported	2020-09-21	Philippines	Southeast Asia	Asia
NS_1269	Imported	2020-09-22	India	Asia	Asia
1185	Imported	2020-09-22	India	Asia	Asia
NS_1270	Imported	2020-09-22	India	Asia	Asia
NS_1271	Imported	2020-09-22	India	Asia	Asia
NS_1272	Imported	2020-09-22	India	Asia	Asia
NS_1273	Imported	2020-09-23	UK	Europe	Europe
NS_1274	Imported	2020-09-24	UK	Europe	Europe
NS_1275	Imported	2020-09-24	Philippines	Southeast Asia	Asia
1188	Imported	2020-09-24	Philippines	Southeast Asia	Asia
NS_1276	Imported	2020-09-24	Philippines	Southeast Asia	Asia
NS_1277	Imported	2020-09-26	Bahrain	Asia	Asia
NS_1278	Imported	2020-09-27	Philippines	Southeast Asia	Asia
NS_1279	Imported	2020-09-27	Tunisia	North Africa	Africa
NS_1280	Imported	2020-09-27	UK	Europe	Europe
NS_1281	Imported	2020-09-27	UK	Europe	Europe
NS_1282	Imported	2020-09-27	India	Asia	Asia
NS_1283	Imported	2020-09-28	Ukraine	Europe	Europe
NS_1284	Imported	2020-09-28	India	Asia	Asia
NS_1285	Imported	2020-09-28	Myanmar	Asia	Asia
1194	Imported	2020-09-28	Argentina	South America	America
NS_1286	Imported	2020-09-28	France	Europe	Europe
NS_1287	Imported	2020-09-28	UK	Europe	Europe
NS_1288	Imported	2020-09-28	Philippines	Southeast Asia	Asia
NS_1289	Imported	2020-09-29	France	Europe	Europe
NS_1290	Imported	2020-09-29	Canada	North America	America
NS_1291	Imported	2020-09-29	India	Asia	Asia
NS_1292	Imported	2020-09-29	India	Asia	Asia
NS_1293	Imported	2020-09-30	Russia	Asia	Asia
NS_1294	Imported	2020-09-30	UK	Europe	Europe
NS_1295	Imported	2020-09-30	Philippines	Southeast Asia	Asia
1196	Imported	2020-09-30	Philippines	Southeast Asia	Asia
1197	Imported	2020-09-30	India	Asia	Asia
NS_1296	Imported	2020-09-30	UK	Europe	Europe
NS_1297	Imported	2020-09-30	UK	Europe	Europe
1198	Imported	2020-10-01	UK	Europe	Europe
NS_1298	Imported	2020-10-01	UK	Europe	Europe
NS_1299	Imported	2020-10-01	UK	Europe	Europe
NS_1300	Imported	2020-10-01	UK	Europe	Europe
NS_1301	Imported	2020-10-01	UK	Europe	Europe
NS_1302	Imported	2020-10-01	Philippines	Southeast Asia	Asia
NS_1303	Imported	2020-10-01	France	Europe	Europe
NS_1304	Imported	2020-10-01	Philippines	Southeast Asia	Asia
NS_1305	Imported	2020-10-01	Dubai	Middle East	Asia
1200	Imported	2020-10-02	Germany	Europe	Europe
NS_1306	Imported	2020-10-02	UK	Europe	Europe
NS_1307	Imported	2020-10-02	Philippines	Southeast Asia	Asia
NS_1308	Imported	2020-10-02	Nepal	Asia	Asia
NS_1309	Imported	2020-10-03	Philippines	Southeast Asia	Asia
NS_1310	Imported	2020-10-03	India	Asia	Asia
NS_1311	Imported	2020-10-03	UK	Europe	Europe
1203	Imported	2020-10-04	Nepal	Asia	Asia
NS_1312	Imported	2020-10-04	Russia	Asia	Asia
NS_1313	Imported	2020-10-04	Nepal	Asia	Asia
NS_1314	Imported	2020-10-05	India	Asia	Asia
1205	Imported	2020-10-05	Nepal	Asia	Asia
NS_1315	Imported	2020-10-05	Nepal	Asia	Asia
NS_1316	Imported	2020-10-05	Nepal	Asia	Asia
NS_1317	Imported	2020-10-05	Nepal	Asia	Asia
NS_1318	Imported	2020-10-05	Nepal	Asia	Asia
NS_1319	Imported	2020-10-05	Nepal	Asia	Asia
NS_1320	Imported	2020-10-06	Philippines	Southeast Asia	Asia
NS_1321	Imported	2020-10-06	Germany	Europe	Europe
NS_1322	Imported	2020-10-06	Russia	Asia	Asia
1218	Imported	2020-10-07	India	Asia	Asia
1219	Imported	2020-10-07	India	Asia	Asia
1225	Imported	2020-10-08	Russia	Asia	Asia
NS_1323	Imported	2020-10-08	India	Asia	Asia
NS_1324	Imported	2020-10-08	Tunisia	North Africa	Africa
NS_1325	Imported	2020-10-08	India	Asia	Asia
NS_1326	Imported	2020-10-09	India	Asia	Asia
NS_1327	Imported	2020-10-10	India	Asia	Asia
NS_1328	Imported	2020-10-10	India	Asia	Asia
NS_1329	Imported	2020-10-10	India	Asia	Asia
NS_1330	Imported	2020-10-11	Philippines	Southeast Asia	Asia
NS_1331	Imported	2020-10-11	Netherlands	Europe	Europe
NS_1332	Imported	2020-10-11	Nepal	Asia	Asia
NS_1333	Imported	2020-10-12	Germany	Europe	Europe
NS_1334	Imported	2020-10-12	France	Europe	Europe
1252	Imported	2020-10-12	UK	Europe	Europe
NS_1335	Imported	2020-10-12	Switzerland	Europe	Europe
1253	Imported	2020-10-12	UK	Europe	Europe
NS_1336	Imported	2020-10-12	India	Asia	Asia
NS_1337	Imported	2020-10-13	France	Europe	Europe
NS_1338	Imported	2020-10-13	Germany	Europe	Europe
NS_1339	Imported	2020-10-13	Philippines	Southeast Asia	Asia
NS_1340	Imported	2020-10-13	India	Asia	Asia
NS_1341	Imported	2020-10-15	France	Europe	Europe
NS_1342	Imported	2020-10-15	Philippines	Southeast Asia	Asia
NS_1343	Imported	2020-10-15	Nepal	Asia	Asia
1261	Imported	2020-10-15	Nepal	Asia	Asia
NS_1344	Imported	2020-10-15	France	Europe	Europe
NS_1345	Imported	2020-10-15	Indonesia	Southeast Asia	Asia
1263	Imported	2020-10-15	Nepal	Asia	Asia
NS_1346	Imported	2020-10-15	Nepal	Asia	Asia
NS_1347	Imported	2020-10-16	Malta	Europe	Europe
NS_1348	Imported	2020-10-16	India	Asia	Asia
NS_1349	Imported	2020-10-16	Nepal	Asia	Asia
NS_1350	Imported	2020-10-16	India	Asia	Asia
NS_1351	Imported	2020-10-16	India	Asia	Asia
NS_1352	Imported	2020-10-16	India	Asia	Asia
NS_1353	Imported	2020-10-17	India	Asia	Asia
NS_1354	Imported	2020-10-17	India	Asia	Asia
NS_1355	Imported	2020-10-17	India	Asia	Asia
NS_1356	Imported	2020-10-17	India	Asia	Asia
NS_1357	Imported	2020-10-17	Philippines	Southeast Asia	Asia
NS_1358	Imported	2020-10-17	Pakistan	Asia	Asia
NS_1359	Imported	2020-10-17	Morocco	North Africa	Africa
NS_1360	Imported	2020-10-17	India	Asia	Asia
NS_1361	Imported	2020-10-17	India	Asia	Asia
NS_1362	Imported	2020-10-17	India	Asia	Asia
NS_1363	Imported	2020-10-17	Indonesia	Southeast Asia	Asia
NS_1364	Imported	2020-10-17	Indonesia	Southeast Asia	Asia
NS_1365	Imported	2020-10-17	India	Asia	Asia
NS_1366	Imported	2020-10-17	India	Asia	Asia
NS_1367	Imported	2020-10-17	India	Asia	Asia
NS_1368	Imported	2020-10-17	India	Asia	Asia
NS_1369	Imported	2020-10-17	France	Europe	Europe
NS_1370	Imported	2020-10-18	Netherlands	Europe	Europe
NS_1371	Imported	2020-10-18	India	Asia	Asia
NS_1372	Imported	2020-10-19	Philippines	Southeast Asia	Asia
NS_1373	Imported	2020-10-19	Turkey	Middle East	Asia
NS_1374	Imported	2020-10-19	Turkey	Middle East	Asia
NS_1375	Imported	2020-10-19	US	North America	America
NS_1376	Imported	2020-10-19	UK	Europe	Europe
NS_1377	Imported	2020-10-19	UK	Europe	Europe
NS_1378	Imported	2020-10-19	Indonesia	Southeast Asia	Asia
NS_1379	Imported	2020-10-19	India	Asia	Asia
NS_1380	Imported	2020-10-19	Spain	Europe	Europe
1267	Imported	2020-10-19	Russia	Asia	Asia
1268	Imported	2020-10-19	Kazakhstan	Asia	Asia
NS_1381	Imported	2020-10-19	Russia	Asia	Asia
NS_1382	Imported	2020-10-19	India	Asia	Asia
NS_1383	Imported	2020-10-19	India	Asia	Asia
NS_1384	Imported	2020-10-20	India	Asia	Asia
1271	Imported	2020-10-20	UK	Europe	Europe
NS_1385	Imported	2020-10-20	Russia	Asia	Asia
NS_1386	Imported	2020-10-20	France	Europe	Europe
NS_1387	Imported	2020-10-21	Ethiopia	East Africa	Africa
NS_1388	Imported	2020-10-21	Belgium	Europe	Europe
1272	Imported	2020-10-21	Belgium	Europe	Europe
1273	Imported	2020-10-21	Belgium	Europe	Europe
1275	Imported	2020-10-21	US	North America	America
NS_1389	Imported	2020-10-21	Philippines	Southeast Asia	Asia
NS_1390	Imported	2020-10-21	India	Asia	Asia
NS_1391	Imported	2020-10-22	Nepal	Asia	Asia
NS_1392	Imported	2020-10-22	Nepal	Asia	Asia
NS_1393	Imported	2020-10-22	Nepal	Asia	Asia
NS_1394	Imported	2020-10-22	Nepal	Asia	Asia
NS_1395	Imported	2020-10-22	Nepal	Asia	Asia
NS_1396	Imported	2020-10-22	Nepal	Asia	Asia
NS_1397	Imported	2020-10-22	Nepal	Asia	Asia
1276	Imported	2020-10-22	Nepal	Asia	Asia
NS_1398	Imported	2020-10-22	Pakistan	Asia	Asia
1277	Imported	2020-10-22	Nepal	Asia	Asia
NS_1399	Imported	2020-10-23	Pakistan	Asia	Asia
1280	Imported	2020-10-23	US	North America	America
NS_1400	Imported	2020-10-23	India	Asia	Asia
1281	Imported	2020-10-24	France	Europe	Europe
NS_1401	Imported	2020-10-24	Indonesia	Southeast Asia	Asia
NS_1402	Imported	2020-10-24	Pakistan	Asia	Asia
1283	Imported	2020-10-24	UK	Europe	Europe
NS_1403	Imported	2020-10-25	France	Europe	Europe
1284	Imported	2020-10-25	US	North America	America
NS_1404	Imported	2020-10-25	Philippines	Southeast Asia	Asia
NS_1405	Imported	2020-10-25	Pakistan	Asia	Asia
NS_1406	Imported	2020-10-25	Ireland	Europe	Europe
NS_1407	Imported	2020-10-26	Pakistan	Asia	Asia
NS_1408	Imported	2020-10-26	Czech Republic	Europe	Europe
NS_1409	Imported	2020-10-26	Russia	Asia	Asia
NS_1410	Imported	2020-10-26	Serbia	Europe	Europe
NS_1411	Imported	2020-10-26	France	Europe	Europe
NS_1412	Imported	2020-10-26	Indonesia	Southeast Asia	Asia
1286	Imported	2020-10-26	India	Asia	Asia
1287	Imported	2020-10-26	India	Asia	Asia
NS_1413	Imported	2020-10-27	France	Europe	Europe
NS_1414	Imported	2020-10-27	India	Asia	Asia
NS_1415	Imported	2020-10-27	India	Asia	Asia
NS_1416	Imported	2020-10-27	India	Asia	Asia
NS_1417	Imported	2020-10-27	India	Asia	Asia
NS_1418	Imported	2020-10-28	Indonesia	Southeast Asia	Asia
NS_1419	Imported	2020-10-28	India	Asia	Asia
1289	Imported	2020-10-29	Germany	Europe	Europe
1290	Imported	2020-10-29	US	North America	America
NS_1420	Imported	2020-10-30	Philippines	Southeast Asia	Asia
NS_1421	Imported	2020-10-30	India	Asia	Asia
1291	Imported	2020-10-30	Pakistan	Asia	Asia
1292	Imported	2020-10-30	Pakistan	Asia	Asia
1293	Imported	2020-10-30	India	Asia	Asia
1294	Imported	2020-10-30	India	Asia	Asia
1296	Imported	2020-10-31	Japan	Asia	Asia
1297	Imported	2020-10-31	Germany	Europe	Europe
NS_1422	Imported	2020-10-31	Pakistan	Asia	Asia
NS_1423	Imported	2020-11-01	Indonesia	Southeast Asia	Asia
NS_1424	Imported	2020-11-01	Indonesia	Southeast Asia	Asia
NS_1425	Imported	2020-11-01	Philippines	Southeast Asia	Asia
NS_1426	Imported	2020-11-01	Turkey	Middle East	Asia
NS_1427	Imported	2020-11-01	UK	Europe	Europe
NS_1428	Imported	2020-11-01	United Arab Emirates	Asia	Asia
NS_1429	Imported	2020-11-02	Pakistan	Asia	Asia
NS_1430	Imported	2020-11-02	Russia	Asia	Asia
NS_1431	Imported	2020-11-02	Indonesia	Southeast Asia	Asia
NS_1432	Imported	2020-11-03	US	North America	America
1303	Imported	2020-11-03	UK	Europe	Europe
1304	Imported	2020-11-03	UK	Europe	Europe
1307	Imported	2020-11-03	Philippines	Southeast Asia	Asia
NS_1433	Imported	2020-11-03	UK	Europe	Europe
NS_1434	Imported	2020-11-03	Indonesia	Southeast Asia	Asia
NS_1435	Imported	2020-11-04	India	Asia	Asia
NS_1436	Imported	2020-11-05	Philippines	Southeast Asia	Asia
NS_1437	Imported	2020-11-05	Philippines	Southeast Asia	Asia
NS_1438	Imported	2020-11-05	Turkey	Middle East	Asia
NS_1439	Imported	2020-11-05	Brazil	South America	America
1311	Imported	2020-11-05	India	Asia	Asia
1312	Imported	2020-11-05	Russia	Asia	Asia
NS_1440	Imported	2020-11-06	India	Asia	Asia
NS_1441	Imported	2020-11-06	UK	Europe	Europe
NS_1442	Imported	2020-11-06	India	Asia	Asia
NS_1443	Imported	2020-11-06	Philippines	Southeast Asia	Asia
NS_1444	Imported	2020-11-06	Ethiopia	East Africa	Africa
1313	Imported	2020-11-06	India	Asia	Asia
1314	Imported	2020-11-07	UK	Europe	Europe
NS_1445	Imported	2020-11-07	UK	Europe	Europe
NS_1446	Imported	2020-11-08	Indonesia	Southeast Asia	Asia
1316	Imported	2020-11-08	France	Europe	Europe
NS_1447	Imported	2020-11-08	Philippines	Southeast Asia	Asia
NS_1448	Imported	2020-11-08	Serbia	Europe	Europe
NS_1449	Imported	2020-11-08	Kenya	East Africa	Africa
NS_1450	Imported	2020-11-08	France	Europe	Europe
1318	Imported	2020-11-08	Philippines	Southeast Asia	Asia
NS_1451	Imported	2020-11-09	Russia	Asia	Asia
NS_1452	Imported	2020-11-09	Kazakhstan	Asia	Asia
NS_1453	Imported	2020-11-09	UK	Europe	Europe
NS_1454	Imported	2020-11-09	Saudi Arabia	Middle East	Asia
NS_1455	Imported	2020-11-09	UK	Europe	Europe
NS_1456	Imported	2020-11-09	Indonesia	Southeast Asia	Asia
1321	Imported	2020-11-10	Indonesia	Southeast Asia	Asia
NS_1457	Imported	2020-11-10	Ecuador	South America	America
NS_1458	Imported	2020-11-10	Ecuador	South America	America
NS_1459	Imported	2020-11-10	Germany	Europe	Europe
NS_1460	Imported	2020-11-11	Ecuador	South America	America
NS_1461	Imported	2020-11-11	US	North America	America
NS_1462	Imported	2020-11-11	UK	Europe	Europe
NS_1463	Imported	2020-11-11	Morocco	North Africa	Africa
NS_1464	Imported	2020-11-11	US	North America	America
NS_1465	Imported	2020-11-11	India	Asia	Asia
NS_1466	Imported	2020-11-11	Nepal	Asia	Asia
NS_1467	Imported	2020-11-11	Nepal	Asia	Asia
NS_1468	Imported	2020-11-11	Nepal	Asia	Asia
NS_1469	Imported	2020-11-11	Nepal	Asia	Asia
NS_1470	Imported	2020-11-11	Nepal	Asia	Asia
NS_1471	Imported	2020-11-11	Nepal	Asia	Asia
NS_1472	Imported	2020-11-11	Nepal	Asia	Asia
NS_1473	Imported	2020-11-11	India	Asia	Asia
NS_1474	Imported	2020-11-11	Indonesia	Southeast Asia	Asia
1327	Imported	2020-11-12	India	Asia	Asia
NS_1475	Imported	2020-11-12	Nepal	Asia	Asia
1328	Imported	2020-11-12	Nepal	Asia	Asia
1329	Imported	2020-11-12	Nepal	Asia	Asia
NS_1476	Imported	2020-11-12	Nepal	Asia	Asia
NS_1477	Imported	2020-11-12	Philippines	Southeast Asia	Asia
NS_1478	Imported	2020-11-12	Turkey	Middle East	Asia
1330	Imported	2020-11-12	UK	Europe	Europe
NS_1479	Imported	2020-11-12	Nepal	Asia	Asia
1332	Imported	2020-11-12	Nepal	Asia	Asia
NS_1480	Imported	2020-11-12	US	North America	America
1333	Imported	2020-11-12	Turkey	Middle East	Asia
NS_1481	Imported	2020-11-12	Sweden	Europe	Europe
NS_1482	Imported	2020-11-12	Germany	Europe	Europe
1335	Imported	2020-11-12	Indonesia	Southeast Asia	Asia
1336	Imported	2020-11-12	Indonesia	Southeast Asia	Asia
NS_1483	Imported	2020-11-13	Germany	Europe	Europe
NS_1484	Imported	2020-11-13	Indonesia	Southeast Asia	Asia
NS_1485	Imported	2020-11-14	Lithuania	Europe	Europe
NS_1486	Imported	2020-11-14	Romania	Europe	Europe
1343	Imported	2020-11-14	Germany	Europe	Europe
1344	Imported	2020-11-14	Nepal	Asia	Asia
1346	Imported	2020-11-14	Lithuania	Europe	Europe
1347	Imported	2020-11-15	Indonesia	Southeast Asia	Asia
1348	Imported	2020-11-15	Indonesia	Southeast Asia	Asia
1349	Imported	2020-11-15	Poland	Europe	Europe
NS_1487	Imported	2020-11-15	Philippines	Southeast Asia	Asia
1350	Imported	2020-11-15	Hungary	Europe	Europe
1351	Imported	2020-11-15	Bangladesh	Asia	Asia
NS_1488	Imported	2020-11-15	Russia	Asia	Asia
NS_1489	Imported	2020-11-15	United Arab Emirates	Asia	Asia
NS_1490	Imported	2020-11-15	Germany	Europe	Europe
NS_1491	Imported	2020-11-16	Philippines	Southeast Asia	Asia
NS_1492	Imported	2020-11-16	Pakistan	Asia	Asia
NS_1493	Imported	2020-11-16	Pakistan	Asia	Asia
NS_1494	Imported	2020-11-16	Spain	Europe	Europe
NS_1495	Imported	2020-11-16	US	North America	America
NS_1496	Imported	2020-11-16	Bangladesh	Asia	Asia
NS_1497	Imported	2020-11-16	India	Asia	Asia
NS_1498	Imported	2020-11-16	Nepal	Asia	Asia
NS_1499	Imported	2020-11-17	Turkey	Middle East	Asia
NS_1500	Imported	2020-11-17	Germany	Europe	Europe
NS_1501	Imported	2020-11-17	UK	Europe	Europe
NS_1502	Imported	2020-11-18	Montenegro	Europe	Europe
NS_1503	Imported	2020-11-18	Indonesia	Southeast Asia	Asia
NS_1504	Imported	2020-11-18	UK	Europe	Europe
NS_1505	Imported	2020-11-18	UK	Europe	Europe
NS_1506	Imported	2020-11-18	Philippines	Southeast Asia	Asia
NS_1507	Imported	2020-11-18	Pakistan	Asia	Asia
NS_1508	Imported	2020-11-19	Philippines	Southeast Asia	Asia
NS_1509	Imported	2020-11-19	US	North America	America
NS_1510	Imported	2020-11-19	US	North America	America
NS_1511	Imported	2020-11-19	UK	Europe	Europe
NS_1512	Imported	2020-11-19	UK	Europe	Europe
NS_1513	Imported	2020-11-19	India	Asia	Asia
NS_1514	Imported	2020-11-19	India	Asia	Asia
NS_1515	Imported	2020-11-19	India	Asia	Asia
NS_1516	Imported	2020-11-20	Pakistan	Asia	Asia
NS_1517	Imported	2020-11-20	Romania	Europe	Europe
NS_1518	Imported	2020-11-20	India	Asia	Asia
NS_1519	Imported	2020-11-20	UK	Europe	Europe
NS_1520	Imported	2020-11-20	India	Asia	Asia
NS_1521	Imported	2020-11-21	Philippines	Southeast Asia	Asia
NS_1522	Imported	2020-11-21	Sweden	Europe	Europe
NS_1523	Imported	2020-11-21	Indonesia	Southeast Asia	Asia
NS_1524	Imported	2020-11-21	UK	Europe	Europe
NS_1525	Imported	2020-11-21	Philippines	Southeast Asia	Asia
NS_1526	Imported	2020-11-21	US	North America	America
NS_1527	Imported	2020-11-21	Indonesia	Southeast Asia	Asia
NS_1528	Imported	2020-11-22	India	Asia	Asia
NS_1529	Imported	2020-11-22	Mexico	North America	America
NS_1530	Imported	2020-11-22	Turkey	Middle East	Asia
NS_1531	Imported	2020-11-22	Russia	Asia	Asia
NS_1532	Imported	2020-11-22	Russia	Asia	Asia
NS_1533	Imported	2020-11-22	Russia	Asia	Asia
NS_1534	Imported	2020-11-22	Pakistan	Asia	Asia
NS_1535	Imported	2020-11-23	UK	Europe	Europe
NS_1536	Imported	2020-11-23	US	North America	America
NS_1537	Imported	2020-11-23	UK	Europe	Europe
NS_1538	Imported	2020-11-23	Indonesia	Southeast Asia	Asia
NS_1539	Imported	2020-11-23	Russia	Asia	Asia
NS_1540	Imported	2020-11-23	Indonesia	Southeast Asia	Asia
NS_1541	Imported	2020-11-23	UK	Europe	Europe
NS_1542	Imported	2020-11-23	UK	Europe	Europe
NS_1543	Imported	2020-11-23	Dubai	Middle East	Asia
NS_1544	Imported	2020-11-23	India	Asia	Asia
NS_1545	Imported	2020-11-24	Ukraine	Europe	Europe
NS_1546	Imported	2020-11-24	Turkey	Middle East	Asia
NS_1547	Imported	2020-11-24	Turkey	Middle East	Asia
NS_1548	Imported	2020-11-24	Pakistan	Asia	Asia
NS_1549	Imported	2020-11-24	Russia	Asia	Asia
NS_1550	Imported	2020-11-24	Nepal	Asia	Asia
NS_1551	Imported	2020-11-24	UK	Europe	Europe
NS_1552	Imported	2020-11-24	Nepal	Asia	Asia
NS_1553	Imported	2020-11-24	Nepal	Asia	Asia
NS_1554	Imported	2020-11-24	Philippines	Southeast Asia	Asia
NS_1555	Imported	2020-11-24	Nepal	Asia	Asia
NS_1556	Imported	2020-11-25	UK	Europe	Europe
NS_1557	Imported	2020-11-26	Qatar	Asia	Asia
NS_1558	Imported	2020-11-26	Turkey	Middle East	Asia
NS_1559	Imported	2020-11-26	US	North America	America
NS_1560	Imported	2020-11-26	South Korea	Asia	Asia
NS_1561	Imported	2020-11-26	US	North America	America
NS_1562	Imported	2020-11-26	Pending	Pending	uncertain
NS_1563	Imported	2020-11-27	Dubai	Middle East	Asia
NS_1564	Imported	2020-11-27	Thailand	Southeast Asia	Asia
NS_1565	Imported	2020-11-27	Switzerland	Europe	Europe
NS_1566	Imported	2020-11-28	Indonesia	Southeast Asia	Asia
NS_1567	Imported	2020-11-28	Indonesia	Southeast Asia	Asia
NS_1568	Imported	2020-11-28	Indonesia	Southeast Asia	Asia
NS_1569	Imported	2020-11-29	Indonesia	Southeast Asia	Asia
NS_1570	Imported	2020-11-29	Indonesia	Southeast Asia	Asia
NS_1571	Imported	2020-11-29	Ukraine	Europe	Europe
NS_1572	Imported	2020-11-29	US	North America	America
NS_1573	Imported	2020-11-29	Indonesia	Southeast Asia	Asia
NS_1574	Imported	2020-11-29	Indonesia	Southeast Asia	Asia
NS_1575	Imported	2020-11-30	Brazil	South America	America
NS_1576	Imported	2020-11-30	Pakistan	Asia	Asia
NS_1577	Imported	2020-11-30	Russia	Asia	Asia
NS_1578	Imported	2020-11-30	US	North America	America
NS_1579	Imported	2020-11-30	Poland	Europe	Europe
NS_1580	Imported	2020-11-30	Indonesia	Southeast Asia	Asia
NS_1581	Imported	2020-11-30	US	North America	America
NS_1582	Imported	2020-11-30	US	North America	America
NS_1583	Imported	2020-12-01	Indonesia	Southeast Asia	Asia
NS_1584	Imported	2020-12-01	Indonesia	Southeast Asia	Asia
NS_1585	Imported	2020-12-01	Indonesia	Southeast Asia	Asia
NS_1586	Imported	2020-12-01	Indonesia	Southeast Asia	Asia
NS_1587	Imported	2020-12-01	US	North America	America
NS_1588	Imported	2020-12-01	Poland	Europe	Europe
NS_1589	Imported	2020-12-01	Canada	North America	America
NS_1590	Imported	2020-12-01	Canada	North America	America
NS_1591	Imported	2020-12-01	Pakistan	Asia	Asia
NS_1592	Imported	2020-12-01	India	Asia	Asia
NS_1593	Imported	2020-12-02	UK	Europe	Europe
NS_1594	Imported	2020-12-02	Ethiopia	East Africa	Africa
NS_1595	Imported	2020-12-02	Nepal	Asia	Asia
NS_1596	Imported	2020-12-02	Nepal	Asia	Asia
NS_1597	Imported	2020-12-02	Nepal	Asia	Asia
NS_1598	Imported	2020-12-02	Germany	Europe	Europe
NS_1599	Imported	2020-12-03	Indonesia	Southeast Asia	Asia
NS_1600	Imported	2020-12-03	Philippines	Southeast Asia	Asia
NS_1601	Imported	2020-12-03	Nepal	Asia	Asia
NS_1602	Imported	2020-12-03	Nepal	Asia	Asia
NS_1603	Imported	2020-12-03	Nepal	Asia	Asia
NS_1604	Imported	2020-12-03	Russia	Asia	Asia
NS_1605	Imported	2020-12-03	Pakistan	Asia	Asia
NS_1606	Imported	2020-12-03	Pakistan	Asia	Asia
NS_1607	Imported	2020-12-03	Turkey	Middle East	Asia
NS_1608	Imported	2020-12-03	Japan	Asia	Asia
NS_1609	Imported	2020-12-03	Philippines	Southeast Asia	Asia
NS_1610	Imported	2020-12-04	Russia	Asia	Asia
NS_1611	Imported	2020-12-04	India	Asia	Asia
NS_1612	Imported	2020-12-04	India	Asia	Asia
NS_1613	Imported	2020-12-04	Pakistan	Asia	Asia
NS_1614	Imported	2020-12-04	US	North America	America
NS_1615	Imported	2020-12-04	Pakistan	Asia	Asia
NS_1616	Imported	2020-12-04	US	North America	America
NS_1617	Imported	2020-12-04	US	North America	America
NS_1618	Imported	2020-12-04	US	North America	America
NS_1619	Imported	2020-12-04	India	Asia	Asia
NS_1620	Imported	2020-12-04	Turkey	Middle East	Asia
NS_1621	Imported	2020-12-04	Indonesia	Southeast Asia	Asia
NS_1622	Imported	2020-12-05	UK	Europe	Europe
NS_1623	Imported	2020-12-05	Turkey	Middle East	Asia
NS_1624	Imported	2020-12-05	Pakistan	Asia	Asia
NS_1625	Imported	2020-12-05	Pakistan	Asia	Asia
NS_1626	Imported	2020-12-05	UK	Europe	Europe
NS_1627	Imported	2020-12-05	Turkey	Middle East	Asia
NS_1628	Imported	2020-12-05	Italy	Europe	Europe
NS_1629	Imported	2020-12-05	Indonesia	Southeast Asia	Asia
NS_1630	Imported	2020-12-05	US	North America	America
NS_1631	Imported	2020-12-06	UK	Europe	Europe
NS_1632	Imported	2020-12-06	US	North America	America
NS_1633	Imported	2020-12-06	Pakistan	Asia	Asia
NS_1634	Imported	2020-12-06	Pakistan	Asia	Asia
NS_1635	Imported	2020-12-06	Pakistan	Asia	Asia
NS_1636	Imported	2020-12-06	Pakistan	Asia	Asia
NS_1637	Imported	2020-12-06	Indonesia	Southeast Asia	Asia
NS_1638	Imported	2020-12-06	Pakistan	Asia	Asia
NS_1639	Imported	2020-12-07	Turkey	Middle East	Asia
NS_1640	Imported	2020-12-07	Morocco	North Africa	Africa
NS_1641	Imported	2020-12-07	Pakistan	Asia	Asia
NS_1642	Imported	2020-12-07	Russia	Asia	Asia
NS_1643	Imported	2020-12-07	UK	Europe	Europe
NS_1644	Imported	2020-12-07	UK	Europe	Europe
NS_1645	Imported	2020-12-07	Ukraine	Europe	Europe
NS_1646	Imported	2020-12-08	UK	Europe	Europe
NS_1647	Imported	2020-12-08	UK	Europe	Europe
1509	Imported	2020-12-08	Pakistan	Asia	Asia
NS_1648	Imported	2020-12-08	Russia	Asia	Asia
1512	Imported	2020-12-08	US	North America	America
1518	Imported	2020-12-09	UK	Europe	Europe
NS_1649	Imported	2020-12-09	UK	Europe	Europe
NS_1650	Imported	2020-12-09	Romania	Europe	Europe
1519	Imported	2020-12-09	United Arab Emirates	Asia	Asia
NS_1651	Imported	2020-12-09	Pakistan	Asia	Asia
NS_1652	Imported	2020-12-10	Russia	Asia	Asia
NS_1653	Imported	2020-12-10	UK	Europe	Europe
NS_1654	Imported	2020-12-10	UK	Europe	Europe
NS_1655	Imported	2020-12-10	India	Asia	Asia
NS_1656	Imported	2020-12-10	India	Asia	Asia
NS_1657	Imported	2020-12-10	India	Asia	Asia
NS_1658	Imported	2020-12-10	Turkey	Middle East	Asia
1551	Imported	2020-12-10	Pakistan	Asia	Asia
1555	Imported	2020-12-10	Indonesia	Southeast Asia	Asia
1556	Imported	2020-12-10	Indonesia	Southeast Asia	Asia
NS_1659	Imported	2020-12-11	Philippines	Southeast Asia	Asia
NS_1660	Imported	2020-12-11	UK	Europe	Europe
NS_1661	Imported	2020-12-11	Philippines	Southeast Asia	Asia
NS_1662	Imported	2020-12-11	Indonesia	Southeast Asia	Asia
NS_1663	Imported	2020-12-11	India	Asia	Asia
1563	Imported	2020-12-12	Pakistan	Asia	Asia
1564	Imported	2020-12-12	UK	Europe	Europe
NS_1664	Imported	2020-12-12	UK	Europe	Europe
NS_1665	Imported	2020-12-12	Belgium	Europe	Europe
NS_1666	Imported	2020-12-12	Russia	Asia	Asia
NS_1667	Imported	2020-12-13	US	North America	America
NS_1668	Imported	2020-12-13	Hungary	Europe	Europe
NS_1669	Imported	2020-12-13	Indonesia	Southeast Asia	Asia
NS_1670	Imported	2020-12-14	Philippines	Southeast Asia	Asia
NS_1671	Imported	2020-12-14	Canada	North America	America
NS_1672	Imported	2020-12-14	Indonesia	Southeast Asia	Asia
NS_1673	Imported	2020-12-14	Bangladesh	Asia	Asia
NS_1674	Imported	2020-12-14	Nepal	Asia	Asia
NS_1675	Imported	2020-12-15	US	North America	America
NS_1676	Imported	2020-12-15	Indonesia	Southeast Asia	Asia
NS_1677	Imported	2020-12-15	UK	Europe	Europe
NS_1678	Imported	2020-12-15	Indonesia	Southeast Asia	Asia
NS_1679	Imported	2020-12-15	UK	Europe	Europe
NS_1680	Imported	2020-12-15	UK	Europe	Europe
1570	Imported	2020-12-15	UK	Europe	Europe
NS_1681	Imported	2020-12-15	Pakistan	Asia	Asia
NS_1682	Imported	2020-12-15	Nepal	Asia	Asia
NS_1683	Imported	2020-12-16	Ukraine	Europe	Europe
NS_1684	Imported	2020-12-16	Pakistan	Asia	Asia
NS_1685	Imported	2020-12-16	Russia	Asia	Asia
NS_1686	Imported	2020-12-17	Philippines	Southeast Asia	Asia
NS_1687	Imported	2020-12-17	India	Asia	Asia
NS_1688	Imported	2020-12-17	India	Asia	Asia
NS_1689	Imported	2020-12-17	US	North America	America
NS_1690	Imported	2020-12-17	UK	Europe	Europe
NS_1691	Imported	2020-12-17	Indonesia	Southeast Asia	Asia
NS_1692	Imported	2020-12-18	Philippines	Southeast Asia	Asia
NS_1693	Imported	2020-12-18	Philippines	Southeast Asia	Asia
NS_1694	Imported	2020-12-18	Philippines	Southeast Asia	Asia
NS_1695	Imported	2020-12-18	UK	Europe	Europe
NS_1696	Imported	2020-12-18	Japan	Asia	Asia
NS_1697	Imported	2020-12-18	Philippines	Southeast Asia	Asia
NS_1698	Imported	2020-12-19	India	Asia	Asia
NS_1699	Imported	2020-12-19	India	Asia	Asia
NS_1700	Imported	2020-12-19	US	North America	America
1578	Imported	2020-12-19	Indonesia	Southeast Asia	Asia
NS_1701	Imported	2020-12-19	Indonesia	Southeast Asia	Asia
NS_1702	Imported	2020-12-19	UK	Europe	Europe
NS_1703	Imported	2020-12-19	Ukraine	Europe	Europe
NS_1704	Imported	2020-12-20	Malaysia	Southeast Asia	Asia
NS_1705	Imported	2020-12-20	Philippines	Southeast Asia	Asia
NS_1706	Imported	2020-12-20	UK	Europe	Europe
NS_1707	Imported	2020-12-20	Syria	Asia	Asia
1582	Imported	2020-12-21	Indonesia	Southeast Asia	Asia
NS_1708	Imported	2020-12-21	Indonesia	Southeast Asia	Asia
NS_1709	Imported	2020-12-21	Ethiopia	East Africa	Africa
NS_1710	Imported	2020-12-21	UK	Europe	Europe
1586	Imported	2020-12-21	India	Asia	Asia
NS_1711	Imported	2020-12-21	Pakistan	Asia	Asia
NS_1712	Imported	2020-12-21	Philippines	Southeast Asia	Asia
NS_1713	Imported	2020-12-22	Indonesia	Southeast Asia	Asia
1587	Imported	2020-12-22	UK	Europe	Europe
NS_1714	Imported	2020-12-22	Indonesia	Southeast Asia	Asia
1588	Imported	2020-12-22	Indonesia	Southeast Asia	Asia
NS_1715	Imported	2020-12-22	Indonesia	Southeast Asia	Asia
NS_1716	Imported	2020-12-22	Pakistan	Asia	Asia
NS_1717	Imported	2020-12-22	India	Asia	Asia
1589	Imported	2020-12-22	Philippines	Southeast Asia	Asia
1590	Imported	2020-12-22	India	Asia	Asia
1591	Imported	2020-12-22	UK	Europe	Europe
1592	Imported	2020-12-23	India	Asia	Asia
NS_1718	Imported	2020-12-23	India	Asia	Asia
NS_1719	Imported	2020-12-23	India	Asia	Asia
1593	Imported	2020-12-23	India	Asia	Asia
NS_1720	Imported	2020-12-23	UK	Europe	Europe
NS_1721	Imported	2020-12-23	Belgium	Europe	Europe
NS_1722	Imported	2020-12-24	Serbia	Europe	Europe
NS_1723	Imported	2020-12-24	Nepal	Asia	Asia
NS_1724	Imported	2020-12-24	Pakistan	Asia	Asia
NS_1725	Imported	2020-12-24	Turkey	Middle East	Asia
NS_1726	Imported	2020-12-24	US	North America	America
1596	Imported	2020-12-24	UK	Europe	Europe
1597	Imported	2020-12-24	Indonesia	Southeast Asia	Asia
NS_1727	Imported	2020-12-24	UK	Europe	Europe
NS_1728	Imported	2020-12-24	UK	Europe	Europe
1598	Imported	2020-12-24	US	North America	America
NS_1729	Imported	2020-12-25	Philippines	Southeast Asia	Asia
NS_1730	Imported	2020-12-25	Indonesia	Southeast Asia	Asia
NS_1731	Imported	2020-12-26	United Arab Emirates	Asia	Asia
1600	Imported	2020-12-26	UK	Europe	Europe
1601	Imported	2020-12-26	UK	Europe	Europe
NS_1732	Imported	2020-12-26	Philippines	Southeast Asia	Asia
1603	Imported	2020-12-26	UK	Europe	Europe
NS_1733	Imported	2020-12-26	Indonesia	Southeast Asia	Asia
NS_1734	Imported	2020-12-27	UK	Europe	Europe
NS_1735	Imported	2020-12-28	Philippines	Southeast Asia	Asia
NS_1736	Imported	2020-12-29	Indonesia	Southeast Asia	Asia
1642	Imported	2020-12-29	South Africa and Russia	South Africa	Africa
NS_1737	Imported	2020-12-29	South Africa and Russia	South Africa	Africa
1644	Imported	2020-12-30	NA	NA	uncertain
1645	Imported	2020-12-30	UK	Europe	Europe
1653	Imported	2020-12-30	US	North America	America
1654	Imported	2020-12-30	US	North America	America
1655	Imported	2020-12-30	US	North America	America
NS_1738	Imported	2020-12-30	India	Asia	Asia
NS_1739	Imported	2020-12-30	India	Asia	Asia
NS_1740	Imported	2020-12-31	India	Asia	Asia
NS_1741	Imported	2020-12-31	US	North America	America
NS_1742	Imported	2020-12-31	US	North America	America
NS_1743	Imported	2020-12-31	India	Asia	Asia
NS_1744	Imported	2020-12-31	Philippines	Southeast Asia	Asia
NS_1745	Imported	2020-12-31	Germany	Europe	Europe
NS_1746	Imported	2021-01-01	Indonesia	Southeast Asia	Asia
NS_1747	Imported	2021-01-01	India	Asia	Asia
NS_1748	Imported	2021-01-01	Indonesia	Southeast Asia	Asia
NS_1749	Imported	2021-01-01	US	North America	America
NS_1750	Imported	2021-01-01	Philippines	Southeast Asia	Asia
NS_1751	Imported	2021-01-01	Indonesia	Southeast Asia	Asia
NS_1752	Imported	2021-01-02	Indonesia	Southeast Asia	Asia
NS_1753	Imported	2021-01-03	US	North America	America
NS_1754	Imported	2021-01-04	Nepal	Asia	Asia
1688	Imported	2021-01-04	Nepal	Asia	Asia
1690	Imported	2021-01-04	Nepal	Asia	Asia
NS_1755	Imported	2021-01-04	Nepal	Asia	Asia
NS_1756	Imported	2021-01-04	Philippines	Southeast Asia	Asia
NS_1757	Imported	2021-01-04	Nepal	Asia	Asia
1691	Imported	2021-01-04	Philippines	Southeast Asia	Asia
NS_1758	Imported	2021-01-04	France	Europe	Europe
NS_1759	Imported	2021-01-04	Nepal	Asia	Asia
NS_1760	Imported	2021-01-04	Nepal	Asia	Asia
1696	Imported	2021-01-05	Switzerland	Europe	Europe
NS_1761	Imported	2021-01-06	Qatar	Asia	Asia
1723	Imported	2021-01-06	Ethiopia	East Africa	Africa
NS_1762	Imported	2021-01-06	Russia	Asia	Asia
1727	Imported	2021-01-07	Nepal	Asia	Asia
NS_1763	Imported	2021-01-07	Pakistan	Asia	Asia
1738	Imported	2021-01-07	Pakistan	Asia	Asia
NS_1764	Imported	2021-01-07	Pakistan	Asia	Asia
NS_1765	Imported	2021-01-08	Indonesia	Southeast Asia	Asia
1744	Imported	2021-01-08	Ireland	Europe	Europe
1746	Imported	2021-01-08	Japan	Asia	Asia
NS_1766	Imported	2021-01-09	Russia	Asia	Asia
NS_1767	Imported	2021-01-09	Pakistan	Asia	Asia
NS_1768	Imported	2021-01-09	Pakistan	Asia	Asia
NS_1769	Imported	2021-01-09	Philippines	Southeast Asia	Asia
NS_1770	Imported	2021-01-09	Indonesia	Southeast Asia	Asia
NS_1771	Imported	2021-01-09	Pakistan	Asia	Asia
1750	Imported	2021-01-10	Turkey	Middle East	Asia
NS_1772	Imported	2021-01-10	Germany	Europe	Europe
NS_1773	Imported	2021-01-10	Brazil	South America	America
NS_1774	Imported	2021-01-11	US	North America	America
NS_1775	Imported	2021-01-11	US	North America	America
NS_1776	Imported	2021-01-11	Philippines	Southeast Asia	Asia
NS_1777	Imported	2021-01-14	US	North America	America
NS_1778	Imported	2021-01-14	Philippines	Southeast Asia	Asia
NS_1779	Imported	2021-01-14	Pakistan	Asia	Asia
NS_1780	Imported	2021-01-15	Switzerland	Europe	Europe
NS_1781	Imported	2021-01-15	Indonesia	Southeast Asia	Asia
NS_1782	Imported	2021-01-15	Philippines	Southeast Asia	Asia
NS_1783	Imported	2021-01-16	Pakistan	Asia	Asia
NS_1784	Imported	2021-01-17	Indonesia	Southeast Asia	Asia
NS_1785	Imported	2021-01-17	Indonesia	Southeast Asia	Asia
NS_1786	Imported	2021-01-17	Indonesia	Southeast Asia	Asia
NS_1787	Imported	2021-01-17	US	North America	America
1799	Imported	2021-01-18	Indonesia	Southeast Asia	Asia
1800	Imported	2021-01-18	Philippines	Southeast Asia	Asia
NS_1788	Imported	2021-01-18	Nepal	Asia	Asia
NS_1789	Imported	2021-01-18	Nepal	Asia	Asia
NS_1790	Imported	2021-01-18	United Arab Emirates	Asia	Asia
NS_1791	Imported	2021-01-19	Indonesia	Southeast Asia	Asia
1855	Imported	2021-01-21	Nepal	Asia	Asia
NS_1792	Imported	2021-01-21	United Arab Emirates	Asia	Asia
NS_1793	Imported	2021-01-21	United Arab Emirates	Asia	Asia
1856	Imported	2021-01-21	United Arab Emirates	Asia	Asia
NS_1794	Imported	2021-01-21	Malaysia	Southeast Asia	Asia
NS_1795	Imported	2021-01-21	Indonesia	Southeast Asia	Asia
NS_1796	Imported	2021-01-21	Indonesia	Southeast Asia	Asia
NS_1797	Imported	2021-01-22	Philippines	Southeast Asia	Asia
NS_1798	Imported	2021-01-22	Switzerland	Europe	Europe
NS_1799	Imported	2021-01-22	Indonesia	Southeast Asia	Asia
NS_1800	Imported	2021-01-22	India	Asia	Asia
NS_1801	Imported	2021-01-22	Indonesia	Southeast Asia	Asia
NS_1802	Imported	2021-01-22	Indonesia	Southeast Asia	Asia
NS_1803	Imported	2021-01-23	Indonesia	Southeast Asia	Asia
1867	Imported	2021-01-23	Switzerland	Europe	Europe
1868	Imported	2021-01-23	Philippines	Southeast Asia	Asia
NS_1804	Imported	2021-01-24	Indonesia	Southeast Asia	Asia
NS_1805	Imported	2021-01-24	Indonesia	Southeast Asia	Asia
NS_1806	Imported	2021-01-24	Indonesia	Southeast Asia	Asia
NS_1807	Imported	2021-01-24	Indonesia	Southeast Asia	Asia
NS_1808	Imported	2021-01-25	Belarus	Europe	Europe
NS_1809	Imported	2021-01-25	Pakistan	Asia	Asia
NS_1810	Imported	2021-01-25	India	Asia	Asia
NS_1811	Imported	2021-01-25	Philippines	Southeast Asia	Asia
NS_1812	Imported	2021-01-26	United Arab Emirates	Asia	Asia
