# Supplementary material for: Genomic epidemiology of SARS-CoV-2 under an elimination strategy in Hong Kong
Source: Nat Commun. 2022 Feb 8;13:736. doi: 10.1038/s41467-022-28420-7 (PMC8825829; doi:10.1038/s41467-022-28420-7)
Supplement: Supplementary file 5 — Supplementary Data 2 [file 41467_2022_28420_MOESM5_ESM.csv]

seq_name	pangolin_lineage	nextclade_lineage	wave
EPI_ISL_417176|HKcase_1|Imported|2020-01-23|NA	A	19A	1
HKcase_2|Imported|2020-01-23|Shatin	B	19A	1
HKcase_3|Imported|2020-01-24|Shatin	B.4	19A	1
EPI_ISL_417178|HKcase_4|Imported|2020-01-26|Eastern	B	19A	1
HKcase_5|Imported|2020-01-26|Tuen_Mun	B	19A	1
HKcase_6|Imported|2020-01-29|NA	B	19A	1
HKcase_7|Imported|2020-01-29|NA	B	19A	1
HKcase_8|Epidemiologically_linked_with_Imported|2020-01-30|Yau_Tsim_Mong	B	19A	1
HKcase_9|Local_case|2020-01-30|Kwai_Tsing	B.42	19A	1
HKcase_10|Imported|2020-01-31|Kowloon_City	B	19A	1
HKcase_11|Imported|2020-02-01|Kwai_Tsing	B	19A	1
HKcase_12|Epidemiologically_linked_with_Imported|2020-02-01|Kowloon_City	B	19A	1
HKcase_13|Local_case|2020-02-04|Kowloon_City	B.42	19A	1
EPI_ISL_417181|HKcase_14|Epidemiologically_linked_with_local_case|2020-02-05|Kwun_Tong	B.42	19A	1
EPI_ISL_416314|HKcase_15|Local_case|2020-02-06|Shatin	B.42	19A	1
EPI_ISL_417185|HKcase_16|Local_case|2020-02-09|Wong_Tai_Sin	B.28	19A	1
EPI_ISL_417187|HKcase_17|2020-02-09|Wan_Chai	B.43	19A	1
EPI_ISL_417188|HKcase_18|Epidemiologically_linked_with_local_case|2020-02-09|Wan_chai	B.43	19A	1
EPI_ISL_417193|HKcase_19|Epidemiologically_linked_with_local_case|2020-02-09|Wan_Chai	B.43	19A	1
EPI_ISL_417197|HKcase_20|Epidemiologically_linked_with_local_case|2020-02-09|Wan_Chai	B.43	19A	1
EPI_ISL_418815|HKcase_21|Epidemiologically_linked_with_local_case|2020-02-09|Wan_Chai	B.43	19A	1
EPI_ISL_419214|HKcase_22|Epidemiologically_linked_with_local_case|2020-02-10|Eastern	B.43	19A	1
HKcase_23|Local_case|2020-02-10|Eastern	B.43	19A	1
EPI_ISL_419216|HKcase_24|Epidemiologically_linked_with_local_case|2020-02-10|Wan_Chai	B.43	19A	1
HKcase_25|Epidemiologically_linked_with_local_case|2020-02-10|Kwai_Tsing	B.42	19A	1
HKcase_26|Local_case|2020-02-11|Eastern	B	unknown	1
EPI_ISL_419221|HKcase_27|Local_case|2020-02-11|Sai_Kung	B.43	19A	1
HKcase_28|Epidemiologically_linked_with_local_case|2020-02-11|Kwai_Tsing	B.42	19A	1
HKcase_29|Epidemiologically_linked_with_local_case|2020-02-13|Wan_Chai	B.42	19A	1
EPI_ISL_419225|HKcase_30|Epidemiologically_linked_with_local_case|2020-02-13|Wan_Chai	B	19A	1
EPI_ISL_419226|HKcase_31|2020-02-14|Southern	B	19A	1
EPI_ISL_419227|HKcase_32|Epidemiologically_linked_with_Imported|2020-02-16|Eastern	B	19A	1
EPI_ISL_419228|HKcase_33|Epidemiologically_linked_with_Imported|2020-02-17|Eastern	B	19A	1
EPI_ISL_419229|HKcase_34|Epidemiologically_linked_with_local_case|2020-02-18|Eastern	B	19A	1
EPI_ISL_419231|HKcase_35|Epidemiologically_linked_with_Imported|2020-02-19|Tuen_Mun	B	19A	1
EPI_ISL_419232|HKcase_36|Epidemiologically_linked_with_local_case|2020-02-19|Eastern	B.43	19A	1
EPI_ISL_419245|HKcase_37|Epidemiologically_linked_with_local_case|2020-02-23|Eastern	B.43	19A	2
HKcase_38|Imported|2020-02-24|Tsuen_Wan	B	19A	2
EPI_ISL_419247|HKcase_39|Epidemiologically_linked_with_local_case|2020-02-25|Eastern	B.43	19A	2
HKcase_40|Local_case|2020-02-25|Wan_Chai	B.43	19A	2
EPI_ISL_419250|HKcase_41|Epidemiologically_linked_with_local_case|2020-02-26|Eastern	B.43	19A	2
HKcase_42|Epidemiologically_linked_with_local_case|2020-02-26|Wan_Chai	B.43	19A	2
EPI_ISL_419252|HKcase_43|Epidemiologically_linked_with_local_case|2020-02-26|Southern	B.43	19A	2
HKcase_44|Local_case|2020-03-01|Sham_Shui_Po	B.42	19A	2
HKcase_45|Epidemiologically_linked_with_local_case|2020-03-01|Sham_Shui_Po	B.42	19A	2
HKcase_46|Imported|2020-03-06|Central_and_Western	B.3	19A	2
HKcase_47|Epidemiologically_linked_with_local_case|2020-03-08|Wan_Chai	B.43	19A	2
HKcase_48|Imported|2020-03-08|Wan_Chai	B.23	19A	2
HKcase_49|Epidemiologically_linked_with_Imported|2020-03-09|Central_and_Western	B.3	19A	2
HKcase_50|Imported|2020-03-10|Tai_Po	B.1	20A	2
HKcase_51|Imported|2020-03-11|Tai_Po	B.1	20A	2
HKcase_52|Epidemiologically_linked_with_Imported|2020-03-13|Kwai_Tsing	B.23	19A	2
HKcase_53|Local_case|2020-03-14|Tai_Po	B.1	20A	2
HKcase_54|Imported|2020-03-15|North	B	19A	2
HKcase_55|Imported|2020-03-15|Sai_Kung	B.39	19A	2
HKcase_56|Imported|2020-03-15|Central_and_Western	B.1	20A	2
HKcase_57|Imported|2020-03-15|Central_and_Western	B.1	20A	2
HKcase_58|Imported|2020-03-16|Yau_Tsim_Mong	B.4.7	19A	2
HKcase_59|Imported|2020-03-16|Kowloon_City	B.1.22	20A	2
HKcase_60|Epidemiologically_linked_with_Imported|2020-03-16|Wong_Tai_Sin	B	19A	2
HKcase_61|Epidemiologically_linked_with_Imported|2020-03-17|Yau_Tsim_Mong	B.1	20A	2
HKcase_62|Imported|2020-03-17|Central_and_Western	B.1.1	20B	2
HKcase_63|Imported|2020-03-17|NA	B.1.1	20B	2
HKcase_64|Epidemiologically_linked_with_Imported|2020-03-17|Kwun_Tong	B.1	20A	2
HKcase_65|Imported|2020-03-18|Eastern	B.1	20A	2
HKcase_66|Imported|2020-03-18|Yau_Tsim_Mong	B.1	20A	2
HKcase_67|Epidemiologically_linked_with_local_case|2020-03-18|Sai_Kung	B.3	19A	2
HKcase_68|Epidemiologically_linked_with_Imported|2020-03-18|Shatin	B.1	20A	2
HKcase_69|Local_case|2020-03-18|Yau_Tsim_Mong	B.3	19A	2
HKcase_70|Local_case|2020-03-19|Kowloon_City	B.1	20A	2
HKcase_71|Epidemiologically_linked_with_Imported|2020-03-20|Central_and_Western	B.1	20A	2
HKcase_72|Local_case|2020-03-20|Sham_Shui_Po	B.1.1.71	20B	2
HKcase_73|Epidemiologically_linked_with_Imported|2020-03-20|Yau_Tsim_Mong	B.1	20A	2
HKcase_74|Epidemiologically_linked_with_local_case|2020-03-20|Kowloon_City	B.1.1	20B	2
HKcase_75|Epidemiologically_linked_with_Imported|2020-03-20|Kowloon_City	B.1.22	20A	2
HKcase_76|Epidemiologically_linked_with_Imported|2020-03-20|Tsuen_Wan	B.4	19A	2
HKcase_77|Epidemiologically_linked_with_Imported|2020-03-20|Kwai_Tsing	B.1	20A	2
HKcase_78|Epidemiologically_linked_with_Imported|2020-03-20|Eastern	B.1	20A	2
HKcase_79|Epidemiologically_linked_with_Imported|2020-03-20|Sham_Shui_Po	B.1	20A	2
HKcase_80|Local_case|2020-03-20|Central_and_Western	B.3	19A	2
HKcase_81|Epidemiologically_linked_with_Imported|2020-03-20|Eastern	B.1	20A	2
HKcase_82|Epidemiologically_linked_with_Imported|2020-03-20|Shatin	B.1	20A	2
HKcase_83|Epidemiologically_linked_with_Imported|2020-03-21|Yuen_Long	B.1	20A	2
HKcase_84|Epidemiologically_linked_with_Imported|2020-03-21|Yuen_Long	B.1	20A	2
HKcase_85|Local_case|2020-03-21|Southern	B.1	20A	2
HKcase_86|Epidemiologically_linked_with_Imported|2020-03-21|Islands	B.1	20A	2
HKcase_87|Local_case|2020-03-22|Wong_Tai_Sin	B.1	20A	2
HKcase_88|Local_case|2020-03-22|Wan_Chai	B.1	20A	2
HKcase_89|Epidemiologically_linked_with_Imported|2020-03-22|Yau_Tsim_Mong	B.1	20A	2
HKcase_90|Epidemiologically_linked_with_Imported|2020-03-22|Tsuen_Wan	B.1	20A	2
HKcase_91|Epidemiologically_linked_with_Imported|2020-03-22|Tsuen_Wan	B.1	20A	2
HKcase_92|Epidemiologically_linked_with_Imported|2020-03-22|Eastern	B.1	20A	2
HKcase_93|Epidemiologically_linked_with_Imported|2020-03-22|Eastern	B.1	20A	2
HKcase_94|Epidemiologically_linked_with_Imported|2020-03-22|Kowloon_City	B.1.22	20A	2
HKcase_95|Local_case|2020-03-22|Kwai_Tsing	B.4	19A	2
HKcase_96|Epidemiologically_linked_with_local_case|2020-03-22|Sham_Shui_Po	B.1.1.71	20B	2
HKcase_97|Epidemiologically_linked_with_Imported|2020-03-22|Central_and_Western	B.1	20A	2
HKcase_98|Epidemiologically_linked_with_local_case|2020-03-23|Central_and_Western	B.1	20A	2
HKcase_99|Epidemiologically_linked_with_local_case|2020-03-23|Kowloon_City	B.1	20A	2
HKcase_100|Epidemiologically_linked_with_Imported|2020-03-23|Central_and_Western	B.1	20A	2
HKcase_101|Epidemiologically_linked_with_Imported|2020-03-23|Kwai_Tsing	B.4	19A	2
HKcase_102|Imported|2020-03-23|Kwai_Tsing	B.4	19A	2
HKcase_103|Local_case|2020-03-23|Eastern	B.1	20A	2
HKcase_104|Epidemiologically_linked_with_local_case|2020-03-23|Wan_Chai	B.3	19A	2
HKcase_105|Epidemiologically_linked_with_Imported|2020-03-23|Shatin	B.1	20A	2
HKcase_106|Epidemiologically_linked_with_local_case|2020-03-24|Kowloon_City	B.1	20A	2
HKcase_107|Epidemiologically_linked_with_local_case|2020-03-24|Central_and_Western	B.3	19A	2
HKcase_108|Epidemiologically_linked_with_local_case|2020-03-24|Central_and_Western	B.3	19A	2
HKcase_109|Epidemiologically_linked_with_Imported|2020-03-24|Central_and_Western	B.1	20A	2
HKcase_110|Local_case|2020-03-24|Tai_Po	B.1	20C	2
HKcase_111|Epidemiologically_linked_with_Imported|2020-03-24|Central_and_Western	B.1	20A	2
HKcase_112|Epidemiologically_linked_with_local_case|2020-03-24|Wan_Chai	B.3	19A	2
HKcase_113|Epidemiologically_linked_with_local_case|2020-03-24|Islands	B.3	19A	2
HKcase_114|Epidemiologically_linked_with_local_case|2020-03-24|Wan_Chai	B.3	19A	2
HKcase_115|Local_case|2020-03-25|Sai_Kung	B.3	19A	2
HKcase_116|Epidemiologically_linked_with_local_case|2020-03-25|Wan_Chai	B.3	19A	2
HKcase_117|Epidemiologically_linked_with_local_case|2020-03-25|Wan_Chai	B.4	19A	2
HKcase_118|Epidemiologically_linked_with_local_case|2020-03-25|Tuen_Mun	B.3	19A	2
HKcase_119|Imported|2020-03-25|Southern	A.1	19B	2
HKcase_120|Epidemiologically_linked_with_local_case|2020-03-25|Tuen_Mun	B.3	19A	2
HKcase_121|Local_case|2020-03-26|Sham_Shui_Po	B.3	19A	2
HKcase_122|Imported|2020-03-26|Kowloon_City	B.1.8	20A	2
HKcase_123|Epidemiologically_linked_with_local_case|2020-03-26|Eastern	B.3	19A	2
HKcase_124|Epidemiologically_linked_with_local_case|2020-03-26|Yau_Tsim_Mong	B.3	19A	2
HKcase_125|Epidemiologically_linked_with_local_case|2020-03-26|Southern	B.4	19A	2
HKcase_126|Epidemiologically_linked_with_local_case|2020-03-26|Wan_Chai	B.3	19A	2
HKcase_127|Epidemiologically_linked_with_local_case|2020-03-26|Kowloon_City	B.1	unknown	2
HKcase_128|Epidemiologically_linked_with_local_case|2020-03-26|Kowloon_City	B.3	19A	2
HKcase_129|Epidemiologically_linked_with_local_case|2020-03-26|Sham_Shui_Po	B.3	19A	2
HKcase_130|Epidemiologically_linked_with_local_case|2020-03-27|Kwun_Tong	B.3	19A	2
HKcase_131|Epidemiologically_linked_with_local_case|2020-03-27|Kwun_Tong	B.3	19A	2
HKcase_132|Epidemiologically_linked_with_local_case|2020-03-27|Shatin	B.3	19A	2
HKcase_133|Epidemiologically_linked_with_local_case|2020-03-27|Wong_Tai_Sin	B.3	19A	2
HKcase_134|Epidemiologically_linked_with_local_case|2020-03-27|Yau_Tsim_Mong	B.3	19A	2
HKcase_135|Epidemiologically_linked_with_local_case|2020-03-27|Yau_Tsim_Mong	B.3	19A	2
HKcase_136|Epidemiologically_linked_with_local_case|2020-03-27|Yau_Tsim_Mong	B.3	19A	2
HKcase_137|Epidemiologically_linked_with_local_case|2020-03-27|Wan_Chai	B.3	19A	2
HKcase_138|Epidemiologically_linked_with_local_case|2020-03-27|Tuen_Mun	B.3	19A	2
HKcase_139|Epidemiologically_linked_with_local_case|2020-03-27|Kowloon_City	B.3	19A	2
HKcase_140|Epidemiologically_linked_with_local_case|2020-03-27|Shatin	B.3	19A	2
HKcase_141|Epidemiologically_linked_with_local_case|2020-03-27|Yuen_Long	B.3	19A	2
HKcase_142|Epidemiologically_linked_with_local_case|2020-03-27|Yau_Tsim_Mong	B.3	19A	2
HKcase_143|Epidemiologically_linked_with_local_case|2020-03-27|Wan_Chai	B.3	19A	2
HKcase_144|Epidemiologically_linked_with_local_case|2020-03-27|Kowloon_City	B.3	19A	2
HKcase_145|Epidemiologically_linked_with_local_case|2020-03-27|Kwun_Tong	B.3	19A	2
HKcase_146|Imported|2020-03-28|Central_and_Western	B.1	20C	2
HKcase_147|Epidemiologically_linked_with_local_case|2020-03-28|Wan_Chai	B.3	19A	2
HKcase_148|Epidemiologically_linked_with_local_case|2020-03-28|Wan_Chai	B.3	19A	2
HKcase_149|Epidemiologically_linked_with_local_case|2020-03-28|Kwai_Tsing	B.3	19A	2
HKcase_150|Epidemiologically_linked_with_local_case|2020-03-28|Yau_Tsim_Mong	B.3	19A	2
HKcase_151|Local_case|2020-03-28|Southern	B.1	20A	2
HKcase_152|Local_case|2020-03-28|Sai_Kung	B.3	19A	2
HKcase_153|Local_case|2020-03-28|Central_and_Western	B.1.1.10	20B	2
HKcase_154|Local_case|2020-03-28|Kowloon_City	B.3	19A	2
HKcase_155|Epidemiologically_linked_with_local_case|2020-03-28|Shatin	B.3	19A	2
HKcase_156|Epidemiologically_linked_with_local_case|2020-03-28|Central_and_Western	B.1	20A	2
HKcase_157|Epidemiologically_linked_with_local_case|2020-03-28|Central_and_Western	B.3	19A	2
HKcase_158|Epidemiologically_linked_with_local_case|2020-03-28|Central_and_Western	B.3	19A	2
HKcase_159|Epidemiologically_linked_with_local_case|2020-03-28|Central_and_Western	B.3	19A	2
HKcase_160|Epidemiologically_linked_with_local_case|2020-03-28|Central_and_Western	B.3	19A	2
HKcase_161|Epidemiologically_linked_with_local_case|2020-03-28|Tuen_Mun	B.3	19A	2
HKcase_162|Local_case|2020-03-29|Wan_Chai	B.3	19A	2
HKcase_163|Local_case|2020-03-29|Yau_Tsim_Mong	B.3	19A	2
HKcase_164|Local_case|2020-03-29|Yau_Tsim_Mong	B.1	20C	2
HKcase_165|Epidemiologically_linked_with_Imported|2020-03-29|Wan_Chai	B.1	20A	2
HKcase_166|Epidemiologically_linked_with_local_case|2020-03-29|Eastern	B.3	19A	2
HKcase_167|Epidemiologically_linked_with_local_case|2020-03-29|Yuen_Long	B.3	unknown	2
HKcase_168|Epidemiologically_linked_with_Imported|2020-03-29|Wan_Chai	B.1	20A	2
HKcase_169|Imported|2020-03-29|Islands	B.1.1	20B	2
HKcase_170|Epidemiologically_linked_with_local_case|2020-03-29|Sai_Kung	B.3	19A	2
HKcase_171|Epidemiologically_linked_with_local_case|2020-03-29|Wan_Chai	B.3	19A	2
HKcase_172|Epidemiologically_linked_with_local_case|2020-03-29|Wan_Chai	B.3	19A	2
HKcase_173|Epidemiologically_linked_with_local_case|2020-03-29|Tuen_Mun	B.3	19A	2
HKcase_174|Epidemiologically_linked_with_local_case|2020-03-29|NA	B.3	19A	2
HKcase_175|Local_case|2020-03-29|Kwun_Tong	B.3	19A	2
HKcase_176|Epidemiologically_linked_with_local_case|2020-03-29|Tai_Po	B.3	19A	2
HKcase_177|Local_case|2020-03-30|Kwun_Tong	B.6	19A	2
HKcase_178|Epidemiologically_linked_with_local_case|2020-03-30|Islands	B.1	20C	2
HKcase_179|Epidemiologically_linked_with_local_case|2020-03-30|Sham_Shui_Po	B.3	19A	2
HKcase_180|Epidemiologically_linked_with_local_case|2020-03-30|North	B.3	19A	2
HKcase_181|Epidemiologically_linked_with_local_case|2020-03-30|Southern	B.1	20A	2
HKcase_182|Epidemiologically_linked_with_local_case|2020-03-30|Central_and_Western	B.1.1.10	20B	2
HKcase_183|Epidemiologically_linked_with_local_case|2020-03-31|Islands	B.1	unknown	2
HKcase_184|Epidemiologically_linked_with_local_case|2020-03-31|Tuen_Mun	B.3	19A	2
HKcase_185|Local_case|2020-03-31|Kwun_Tong	B.1	20C	2
HKcase_186|Epidemiologically_linked_with_local_case|2020-03-31|Yau_Tsim_Mong	B.1	20C	2
HKcase_187|Epidemiologically_linked_with_local_case|2020-03-31|Eastern	B.3	19A	2
HKcase_188|Epidemiologically_linked_with_local_case|2020-03-31|Shatin	B.1.1	20B	2
HKcase_189|Epidemiologically_linked_with_local_case|2020-03-31|Southern	B.1	20A	2
HKcase_190|Local_case|2020-04-01|Eastern	B.3	19A	2
HKcase_191|Local_case|2020-04-01|Kwun_Tong	B.3	19A	2
HKcase_192|Local_case|2020-04-01|Central_and_Western	B.1.1	20B	2
HKcase_193|Epidemiologically_linked_with_local_case|2020-04-01|NA	B.3	19A	2
HKcase_194|Epidemiologically_linked_with_local_case|2020-04-01|Kowloon_City	B.3	19A	2
HKcase_195|Epidemiologically_linked_with_Imported|2020-04-01|Islands	B.1.1	20B	2
HKcase_196|Epidemiologically_linked_with_local_case|2020-04-01|Tsuen_Wan	B.1	20C	2
HKcase_197|Local_case|2020-04-01|Sai_Kung	B.1.1	20B	2
HKcase_198|Epidemiologically_linked_with_local_case|2020-04-01|Kowloon_City	B.3	19A	2
HKcase_199|Epidemiologically_linked_with_local_case|2020-04-01|Yau_Tsim_Mong	B.3	19A	2
HKcase_200|Epidemiologically_linked_with_local_case|2020-04-01|Kowloon_City	B.3	19A	2
HKcase_201|Epidemiologically_linked_with_local_case|2020-04-01|Yau_Tsim_Mong	B.1	20C	2
HKcase_202|Epidemiologically_linked_with_local_case|2020-04-01|Kwun_Tong	B.1	20C	2
HKcase_203|Epidemiologically_linked_with_local_case|2020-04-01|Wan_Chai	B.3	19A	2
HKcase_204|Local_case|2020-04-02|Kowloon_City	B.3	19A	2
HKcase_205|Epidemiologically_linked_with_Imported|2020-04-02|Southern	B	19A	2
HKcase_206|Epidemiologically_linked_with_Imported|2020-04-02|Southern	A.1	19B	2
HKcase_207|Epidemiologically_linked_with_local_case|2020-04-02|Eastern	B.3	19A	2
HKcase_208|Local_case|2020-04-02|Sai_Kung	B.1.78	20A	2
HKcase_209|Epidemiologically_linked_with_local_case|2020-04-02|Wan_Chai	B.1.1	20B	2
HKcase_210|Epidemiologically_linked_with_local_case|2020-04-02|Kwai_Tsing	B.4	19A	2
HKcase_211|Epidemiologically_linked_with_local_case|2020-04-03|Central_and_Western	B.1	20A	2
HKcase_212|Epidemiologically_linked_with_local_case|2020-04-03|NA	B.3	19A	2
HKcase_213|Imported|2020-04-03|Southern	B.1	20A	2
HKcase_214|Epidemiologically_linked_with_local_case|2020-04-03|Wan_Chai	B.3	19A	2
HKcase_215|Local_case|2020-04-03|Kwun_Tong	B.3	19A	2
HKcase_216|Epidemiologically_linked_with_local_case|2020-04-03|NA	B.3	19A	2
HKcase_217|Epidemiologically_linked_with_local_case|2020-04-03|Kwun_Tong	B.3	19A	2
HKcase_218|Local_case|2020-04-04|Kwun_Tong	B.3	19A	2
HKcase_219|Epidemiologically_linked_with_local_case|2020-04-04|North	B.3	19A	2
HKcase_220|Local_case|2020-04-04|Central_and_Western	B.3	19A	2
HKcase_221|Epidemiologically_linked_with_local_case|2020-04-05|NA	B.3	19A	2
HKcase_222|Epidemiologically_linked_with_local_case|2020-04-05|NA	B.3	19A	2
HKcase_223|Epidemiologically_linked_with_local_case|2020-04-05|Kwun_Tong	B.3	19A	2
HKcase_224|Epidemiologically_linked_with_local_case|2020-04-05|Kowloon_City	B.3	19A	2
HKcase_225|Imported|2020-04-06|Yuen_Long	B.1.1	20B	2
HKcase_226|Local_case|2020-04-06|Sai_Kung	B.1	20A	2
HKcase_227|Epidemiologically_linked_with_local_case|2020-04-06|NA	B.3	19A	2
HKcase_228|Epidemiologically_linked_with_local_case|2020-04-06|NA	B.3	19A	2
HKcase_229|Epidemiologically_linked_with_local_case|2020-04-07|Shatin	B.1	20A	2
HKcase_230|Epidemiologically_linked_with_local_case|2020-04-07|Kwun_Tong	B.1	20C	2
HKcase_231|Epidemiologically_linked_with_local_case|2020-04-07|Kowloon_City	B.1	20A	2
HKcase_232|Epidemiologically_linked_with_local_case|2020-04-07|NA	B.3	19A	2
HKcase_233|Local_case|2020-04-08|North	B.3	19A	2
HKcase_234|Imported|2020-04-08|Yau_Tsim_Mong	B.1	20C	2
HKcase_235|Imported|2020-04-08|Tuen_Mun	B.1	20C	2
HKcase_236|Epidemiologically_linked_with_local_case|2020-04-08|Eastern	B.1	20A	2
HKcase_237|Epidemiologically_linked_with_local_case|2020-04-08|Eastern	B.1	20A	2
HKcase_238|Local_case|2020-04-08|Yau_Tsim_Mong	B.3	19A	2
HKcase_239|Local_case|2020-04-09|Central_and_Western	B.3	19A	2
HKcase_240|Epidemiologically_linked_with_local_case|2020-04-09|Kowloon_City	B.3	19A	2
HKcase_241|Epidemiologically_linked_with_local_case|2020-04-10|Yuen_Long	B.3	19A	2
HKcase_242|Imported|2020-04-18|NA	B.1	20A	2
HKcase_243|Local_case|2020-05-13|Tsuen_Wan	B.1	20C	3
HKcase_244|Epidemiologically_linked_with_local_case|2020-05-13|Tsuen_Wan	B.1	20C	3
HKcase_245|Epidemiologically_linked_with_local_case|2020-05-31|Shatin	B.1	20C	3
HKcase_246|Epidemiologically_linked_with_local_case|2020-05-31|Shatin	B.1	20C	3
HKcase_247|Epidemiologically_linked_with_local_case|2020-06-02|Shatin	B.1	20C	3
HKcase_248|Epidemiologically_linked_with_local_case|2020-06-02|Shatin	B.1	20C	3
HKcase_249|Epidemiologically_linked_with_local_case|2020-06-02|Shatin	B.1	20C	3
HKcase_250|Epidemiologically_linked_with_local_case|2020-06-02|Shatin	B.1	unknown	3
HKcase_251|Epidemiologically_linked_with_local_case|2020-06-04|Shatin	B.1	20C	3
HKcase_252|Imported|2020-06-22|NA	B.1.471	20A	3
HKcase_253|Imported|2020-06-24|NA	B.1.1.63	20B	3
HKcase_254|Imported|2020-06-26|NA	A.21	19B	3
HKcase_255|Imported|2020-07-01|NA	B.1.589	unknown	3
HKcase_256|Epidemiologically_linked_with_Imported|2020-07-01|Shatin	B.1.1.47	20B	3
HKcase_257|Imported|2020-07-02|NA	B.1.210	20A	3
HKcase_258|Imported|2020-07-04|Wan_Chai	B.1.1.63	unknown	3
HKcase_259|Imported|2020-07-04|Yau_Tsim_Mong	B.1.1.63	20B	3
HKcase_260|Epidemiologically_linked_with_local_case|2020-07-05|Sham_Shui_Po	B.1.1.47	20B	3
HKcase_261|Imported|2020-07-05|NA	B.1	20A	3
HKcase_262|Local_case|2020-07-05|Kwun_Tong	B.1.1.63	20B	3
HKcase_263|Imported|2020-07-06|NA	B.1.36	20A	3
HKcase_264|Imported|2020-07-06|NA	B.1.210	20A	3
HKcase_265|Epidemiologically_linked_with_local_case|2020-07-06|Yau_Tsim_Mong	B.1.1.63	20B	3
HKcase_266|Imported|2020-07-07|Tsuen_Wan	B.1.1.63	unknown	3
HKcase_267|Imported|2020-07-07|Tsuen_Wan	B.1.1.63	20B	3
HKcase_268|Imported|2020-07-08|NA	B.1	20A	3
HKcase_269|Imported|2020-07-08|Tsuen_Wan	B.1.1.263	20B	3
HKcase_270|Local_case|2020-07-08|Yau_Tsim_Mong	B.1.1.63	20B	3
HKcase_271|Local_case|2020-07-08|Wong_Tai_Sin	B.1.1.63	20B	3
HKcase_272|Epidemiologically_linked_with_local_case|2020-07-08|Wong_Tai_Sin	B.1.1.63	20B	3
HKcase_273|Epidemiologically_linked_with_local_case|2020-07-08|Kwun_Tong	B.1.1.63	20B	3
HKcase_274|Epidemiologically_linked_with_local_case|2020-07-08|Kwun_Tong	B.1.1.63	20B	3
HKcase_275|Epidemiologically_linked_with_local_case|2020-07-08|Wong_Tai_Sin	B.1.1.63	20B	3
HKcase_276|Imported|2020-07-09|Wan_Chai	B.1.1	20B	3
HKcase_277|Imported|2020-07-09|Wan_Chai	B.1.1	20B	3
HKcase_278|Epidemiologically_linked_with_local_case|2020-07-09|Wong_Tai_Sin	B.1.1.63	20B	3
HKcase_279|Epidemiologically_linked_with_local_case|2020-07-09|Wong_Tai_Sin	B.1.1.63	20B	3
HKcase_280|Epidemiologically_linked_with_local_case|2020-07-09|Sai_Kung	B.1.1.63	20B	3
HKcase_281|Epidemiologically_linked_with_local_case|2020-07-09|Wong_Tai_Sin	B.1.1.63	20B	3
HKcase_282|Epidemiologically_linked_with_local_case|2020-07-09|Wong_Tai_Sin	B.1.1.63	20B	3
HKcase_283|Epidemiologically_linked_with_local_case|2020-07-09|Wong_Tai_Sin	B.1.1.63	20B	3
HKcase_284|Epidemiologically_linked_with_local_case|2020-07-09|Kwun_Tong	B.1.1.63	20B	3
HKcase_285|Imported|2020-07-09|Wan_Chai	B.1.1	unknown	3
HKcase_286|Epidemiologically_linked_with_local_case|2020-07-09|Wong_Tai_Sin	B.1.1.63	20B	3
HKcase_287|Local_case|2020-07-09|Yau_Tsim_Mong	B.1.1.63	20B	3
HKcase_288|Epidemiologically_linked_with_local_case|2020-07-10|Kwun_Tong	B.1.1.63	20B	3
HKcase_289|Epidemiologically_linked_with_local_case|2020-07-10|Kwun_Tong	B.1.1.63	20B	3
HKcase_290|Epidemiologically_linked_with_local_case|2020-07-10|Sai_Kung	B.1.1.63	20B	3
HKcase_291|Epidemiologically_linked_with_local_case|2020-07-10|Tuen_Mun	B.1.1.63	20B	3
HKcase_292|Imported|2020-07-10|Tsuen_Wan	B.1.1.63	unknown	3
HKcase_293|Epidemiologically_linked_with_local_case|2020-07-10|Kwun_Tong	B.1.1.63	20B	3
HKcase_294|Imported|2020-07-10|NA	B.6	19A	3
HKcase_295|Epidemiologically_linked_with_local_case|2020-07-10|Kowloon_City	B.1.1.63	20B	3
HKcase_296|Local_case|2020-07-10|Kwun_Tong	B.1.1.63	20B	3
HKcase_297|Epidemiologically_linked_with_local_case|2020-07-10|Tuen_Mun	B.1.1.63	20B	3
HKcase_298|Epidemiologically_linked_with_local_case|2020-07-10|Tuen_Mun	B.1.1.63	20B	3
HKcase_299|Epidemiologically_linked_with_local_case|2020-07-11|Wong_Tai_Sin	B.1.1.63	20B	3
HKcase_300|Local_case|2020-07-11|Wong_Tai_Sin	B.1.1.63	20B	3
HKcase_301|Local_case|2020-07-11|Kowloon_City	B.1.1.63	20B	3
HKcase_302|Epidemiologically_linked_with_local_case|2020-07-12|Sai_Kung	B.1.1.63	20B	3
HKcase_303|Epidemiologically_linked_with_local_case|2020-07-12|Sham_Shui_Po	B.1.1.63	20B	3
HKcase_304|Local_case|2020-07-12|Kwun_Tong	B.1.1.63	20B	3
HKcase_305|Epidemiologically_linked_with_local_case|2020-07-12|Wong_Tai_Sin	B.1.1.63	20B	3
HKcase_306|Imported|2020-07-12|Kowloon_City	B.1.1.63	20B	3
HKcase_307|Epidemiologically_linked_with_local_case|2020-07-12|Wong_Tai_Sin	B.1.1.63	20B	3
HKcase_308|Epidemiologically_linked_with_local_case|2020-07-12|Tsuen_Wan	B.1.1.63	20B	3
HKcase_309|Epidemiologically_linked_with_local_case|2020-07-12|Eastern	B.1.1.63	20B	3
HKcase_310|Epidemiologically_linked_with_local_case|2020-07-12|Wan_Chai	B.1.1	20B	3
HKcase_311|Epidemiologically_linked_with_local_case|2020-07-12|Wong_Tai_Sin	B.1.1.63	20B	3
HKcase_312|Local_case|2020-07-12|Wong_Tai_Sin	B.1.1.63	20B	3
HKcase_313|Local_case|2020-07-12|Sai_Kung	B.1.1.63	20B	3
HKcase_314|Epidemiologically_linked_with_local_case|2020-07-12|Sai_Kung	B.1.1.63	20B	3
HKcase_315|Epidemiologically_linked_with_local_case|2020-07-12|Wong_Tai_Sin	B.1.1.63	20B	3
HKcase_316|Local_case|2020-07-12|Wong_Tai_Sin	B.1.1.63	20B	3
HKcase_317|Imported|2020-07-12|Kwun_Tong	B.1.1.63	20B	3
HKcase_318|Epidemiologically_linked_with_local_case|2020-07-12|Wan_Chai	B.1.1	20B	3
HKcase_319|Local_case|2020-07-13|Tsuen_Wan	B.1.1.63	20B	3
HKcase_320|Imported|2020-07-13|NA	B.1.1	unknown	3
HKcase_321|Epidemiologically_linked_with_local_case|2020-07-13|Wong_Tai_Sin	B.1.1.63	20B	3
HKcase_322|Epidemiologically_linked_with_local_case|2020-07-13|Yuen_Long	B.1.1.63	20B	3
HKcase_323|Epidemiologically_linked_with_local_case|2020-07-13|Wong_Tai_Sin	B.1.1.63	20B	3
HKcase_324|Local_case|2020-07-13|Wong_Tai_Sin	B.1.1.63	20B	3
HKcase_325|Local_case|2020-07-13|Shatin	B.1.1.63	20B	3
HKcase_326|Epidemiologically_linked_with_local_case|2020-07-13|Wong_Tai_Sin	B.1.1.63	20B	3
HKcase_327|Local_case|2020-07-13|Sham_Shui_Po	B.1.1.63	20B	3
HKcase_328|Epidemiologically_linked_with_local_case|2020-07-13|Yau_Tsim_Mong	B.1.1.63	20B	3
HKcase_329|Epidemiologically_linked_with_local_case|2020-07-13|Wong_Tai_Sin	B.1.1.63	20B	3
HKcase_330|Epidemiologically_linked_with_local_case|2020-07-13|Wong_Tai_Sin	B.1.1.63	20B	3
HKcase_331|Epidemiologically_linked_with_local_case|2020-07-14|Kwun_Tong	B.1.1.63	20B	3
HKcase_332|Epidemiologically_linked_with_local_case|2020-07-14|Wong_Tai_Sin	B.1.1.63	20B	3
HKcase_333|Epidemiologically_linked_with_local_case|2020-07-14|Wong_Tai_Sin	B.1.1.63	20B	3
HKcase_334|Local_case|2020-07-14|Wong_Tai_Sin	B.1.1.63	20B	3
HKcase_335|Local_case|2020-07-14|Yuen_Long	B.1.1.63	20B	3
HKcase_336|Local_case|2020-07-14|Sham_Shui_Po	B.1.1.63	20B	3
HKcase_337|Local_case|2020-07-14|Kwai_Tsing	B.1.1.63	20B	3
HKcase_338|Epidemiologically_linked_with_local_case|2020-07-14|Wong_Tai_Sin	B.1.1.63	20B	3
HKcase_339|Local_case|2020-07-14|Tuen_Mun	B.1.1.63	20B	3
HKcase_340|Epidemiologically_linked_with_local_case|2020-07-14|Wong_Tai_Sin	B.1.1.63	20B	3
HKcase_341|Local_case|2020-07-14|Wong_Tai_Sin	B.1.1.63	20B	3
HKcase_342|Epidemiologically_linked_with_local_case|2020-07-14|Wong_Tai_Sin	B.1.1.63	20B	3
HKcase_343|Epidemiologically_linked_with_local_case|2020-07-14|Tuen_Mun	B.1.1.63	20B	3
HKcase_344|Epidemiologically_linked_with_local_case|2020-07-14|Wong_Tai_Sin	B.1.1.63	20B	3
HKcase_345|Epidemiologically_linked_with_local_case|2020-07-14|Wong_Tai_Sin	B.1.1.63	20B	3
HKcase_346|Epidemiologically_linked_with_local_case|2020-07-14|Wong_Tai_Sin	B.1.1.63	20B	3
HKcase_347|Epidemiologically_linked_with_local_case|2020-07-14|Wong_Tai_Sin	B.1.1.63	20B	3
HKcase_348|Local_case|2020-07-14|Kwun_Tong	B.1.1.63	20B	3
HKcase_349|Imported|2020-07-15|NA	B.1.1.63	20B	3
HKcase_350|Epidemiologically_linked_with_local_case|2020-07-15|Sham_Shui_Po	B.1.1.63	20B	3
HKcase_351|Local_case|2020-07-15|Wong_Tai_Sin	B.1.1.63	20B	3
HKcase_352|Epidemiologically_linked_with_local_case|2020-07-15|Wong_Tai_Sin	B.1.1.63	20B	3
HKcase_353|Epidemiologically_linked_with_local_case|2020-07-15|Wong_Tai_Sin	B.1.1.63	20B	3
HKcase_354|Epidemiologically_linked_with_local_case|2020-07-15|Wong_Tai_Sin	B.1.1.63	20B	3
HKcase_355|Epidemiologically_linked_with_local_case|2020-07-15|Wong_Tai_Sin	B.1.1.63	20B	3
HKcase_356|Epidemiologically_linked_with_local_case|2020-07-16|Wong_Tai_Sin	B.1.1.63	20B	3
HKcase_357|Epidemiologically_linked_with_local_case|2020-07-16|Wong_Tai_Sin	B.1.1.63	20B	3
HKcase_358|Epidemiologically_linked_with_local_case|2020-07-16|Sai_Kung	B.1.1.47	20B	3
HKcase_359|Local_case|2020-07-16|Shatin	B.1.1.63	20B	3
HKcase_360|Epidemiologically_linked_with_local_case|2020-07-16|Wong_Tai_Sin	B.1.1.63	20B	3
HKcase_361|Epidemiologically_linked_with_local_case|2020-07-16|Sham_Shui_Po	B.1.1.47	20B	3
HKcase_362|Epidemiologically_linked_with_local_case|2020-07-16|Kowloon_City	B.1.1.63	20B	3
HKcase_363|Epidemiologically_linked_with_local_case|2020-07-16|Kowloon_City	B.1.1.63	20B	3
HKcase_364|Epidemiologically_linked_with_local_case|2020-07-16|Sham_Shui_Po	B.1.1.63	20B	3
HKcase_365|Epidemiologically_linked_with_local_case|2020-07-16|Wong_Tai_Sin	B.1.1.63	20B	3
HKcase_366|Local_case|2020-07-16|Wong_Tai_Sin	B.1.1.47	20B	3
HKcase_367|Local_case|2020-07-16|Tai_Po	B.1.1.63	20B	3
HKcase_368|Local_case|2020-07-16|Kwun_Tong	B.1.1.63	20B	3
HKcase_369|Epidemiologically_linked_with_local_case|2020-07-16|Shatin	B.1.1.63	20B	3
HKcase_370|Epidemiologically_linked_with_local_case|2020-07-16|Eastern	B.1.1.63	20B	3
HKcase_371|Epidemiologically_linked_with_local_case|2020-07-16|Tsuen_Wan	B.1.1.63	20B	3
HKcase_372|Epidemiologically_linked_with_local_case|2020-07-16|Tuen_Mun	B.1.1.63	20B	3
HKcase_373|Epidemiologically_linked_with_local_case|2020-07-16|Shatin	B.1.1.63	20B	3
HKcase_374|Epidemiologically_linked_with_local_case|2020-07-17|Wong_Tai_Sin	B.1.1.63	20B	3
HKcase_375|Epidemiologically_linked_with_local_case|2020-07-17|Wong_Tai_Sin	B.1.1.63	20B	3
HKcase_376|Local_case|2020-07-17|Wong_Tai_Sin	B.1.1.63	20B	3
HKcase_377|Epidemiologically_linked_with_local_case|2020-07-17|Kwun_Tong	B.1.1.63	20B	3
HKcase_378|Local_case|2020-07-18|Kowloon_City	B.1.1.63	20B	3
HKcase_379|Local_case|2020-07-18|Shatin	B.1.1.63	20B	3
HKcase_380|Epidemiologically_linked_with_local_case|2020-07-18|Kwun_Tong	B.1.1.63	20B	3
HKcase_381|Local_case|2020-07-18|Tuen_Mun	B.1.1.63	20B	3
HKcase_382|Epidemiologically_linked_with_local_case|2020-07-18|Wong_Tai_Sin	B.1.1.63	20B	3
HKcase_383|Local_case|2020-07-18|Sham_Shui_Po	B.1.1.63	20B	3
HKcase_384|Epidemiologically_linked_with_local_case|2020-07-18|Kowloon_City	B.1.1.63	20B	3
HKcase_385|Local_case|2020-07-18|Tuen_Mun	B.1.1.63	20B	3
HKcase_386|Epidemiologically_linked_with_local_case|2020-07-18|Wong_Tai_Sin	B.1.1.63	20B	3
HKcase_387|Epidemiologically_linked_with_local_case|2020-07-18|Yau_Tsim_Mong	B.1.1.63	20B	3
HKcase_388|Epidemiologically_linked_with_local_case|2020-07-18|Shatin	B.1.1.63	20B	3
HKcase_389|Epidemiologically_linked_with_local_case|2020-07-18|Yau_Tsim_Mong	B.1.1.63	20B	3
HKcase_390|Epidemiologically_linked_with_local_case|2020-07-18|Tuen_Mun	B.1.1.63	20B	3
HKcase_391|Local_case|2020-07-19|Wong_Tai_Sin	B.1.1.63	20B	3
HKcase_392|Local_case|2020-07-19|Kowloon_City	B.1.1.63	20B	3
HKcase_393|Local_case|2020-07-19|Shatin	B.1.1.63	20B	3
HKcase_394|Epidemiologically_linked_with_local_case|2020-07-19|Wong_Tai_Sin	B.1.1.63	20B	3
HKcase_395|Local_case|2020-07-19|Kwun_Tong	B.1.1.63	20B	3
HKcase_396|Local_case|2020-07-19|Kwun_Tong	B.1.1.63	20B	3
HKcase_397|Imported|2020-07-19|NA	B.1.1	20B	3
HKcase_398|Local_case|2020-07-19|Sham_Shui_Po	B.1.1.63	20B	3
HKcase_399|Local_case|2020-07-19|Kwai_Tsing	B.1.1.63	20B	3
HKcase_400|Epidemiologically_linked_with_local_case|2020-07-19|Yau_Tsim_Mong	B.1.1.63	20B	3
HKcase_401|Imported|2020-07-19|NA	B.1.1	unknown	3
HKcase_402|Local_case|2020-07-19|Tuen_Mun	B.1.1.63	20B	3
HKcase_403|Local_case|2020-07-19|Sai_Kung	B.1.1.63	20B	3
HKcase_404|Epidemiologically_linked_with_local_case|2020-07-19|Kwun_Tong	B.1.1.63	20B	3
HKcase_405|Epidemiologically_linked_with_local_case|2020-07-19|Wong_Tai_Sin	B.1.1.63	20B	3
HKcase_406|Local_case|2020-07-20|Central_and_Western	B.1.1.63	unknown	3
HKcase_407|Epidemiologically_linked_with_local_case|2020-07-20|Central_and_Western	B.1.1.63	unknown	3
HKcase_408|Epidemiologically_linked_with_local_case|2020-07-20|Yuen_Long	B.1.1.63	20B	3
HKcase_409|Epidemiologically_linked_with_local_case|2020-07-20|Yuen_Long	B.1.1.63	unknown	3
HKcase_410|Epidemiologically_linked_with_local_case|2020-07-20|Tuen_Mun	B.1.1.63	20B	3
HKcase_411|Local_case|2020-07-20|Kwun_Tong	B.1.1.63	unknown	3
HKcase_412|Local_case|2020-07-20|Sai_Kung	B.1.1.63	20B	3
HKcase_413|Local_case|2020-07-20|Kwun_Tong	B.1.1.63	20B	3
HKcase_414|Local_case|2020-07-20|Kwun_Tong	B.1.1.63	20B	3
HKcase_415|Epidemiologically_linked_with_local_case|2020-07-20|Shatin	B.1.1.63	20B	3
HKcase_416|Epidemiologically_linked_with_local_case|2020-07-20|Tuen_Mun	B.1.1.63	unknown	3
HKcase_417|Local_case|2020-07-20|Kwun_Tong	B.1.1.63	20B	3
HKcase_418|Local_case|2020-07-20|Yuen_Long	B.1.1.63	20B	3
HKcase_419|Local_case|2020-07-20|Shatin	B.1.1.63	unknown	3
HKcase_420|Local_case|2020-07-20|Sham_Shui_Po	B.1.1.63	20B	3
HKcase_421|Epidemiologically_linked_with_local_case|2020-07-20|Shatin	B.1.1.63	20B	3
HKcase_422|Epidemiologically_linked_with_local_case|2020-07-20|Eastern	B.1.1.63	20B	3
HKcase_423|Local_case|2020-07-20|Yuen_Long	B.1.1.63	20B	3
HKcase_424|Epidemiologically_linked_with_local_case|2020-07-20|Wong_Tai_Sin	B.1.1.63	20B	3
HKcase_425|Local_case|2020-07-20|Wong_Tai_Sin	B.1.1.63	20B	3
HKcase_426|Epidemiologically_linked_with_local_case|2020-07-21|Kwun_Tong	B.1.1.63	20B	3
HKcase_427|Epidemiologically_linked_with_local_case|2020-07-21|Kowloon_City	B.1.1.63	20B	3
HKcase_428|Local_case|2020-07-21|Kwun_Tong	B.1.1.63	20B	3
HKcase_429|Epidemiologically_linked_with_local_case|2020-07-21|Kowloon_City	B.1.1.63	20B	3
HKcase_430|Epidemiologically_linked_with_local_case|2020-07-21|Kwun_Tong	B.1.1.63	20B	3
HKcase_431|Local_case|2020-07-21|Wong_Tai_Sin	B.1.1.63	unknown	3
HKcase_432|Local_case|2020-07-21|Kwun_Tong	B.1.1.63	20B	3
HKcase_433|Epidemiologically_linked_with_local_case|2020-07-21|Southern	B.1.1.63	20B	3
HKcase_434|Local_case|2020-07-21|North	B.1.1.63	20B	3
HKcase_435|Epidemiologically_linked_with_local_case|2020-07-21|Eastern	B.1.1.63	20B	3
HKcase_436|Epidemiologically_linked_with_local_case|2020-07-21|Shatin	B.1.1.63	20B	3
HKcase_437|Epidemiologically_linked_with_local_case|2020-07-21|Sai_Kung	B.1.1.63	20B	3
HKcase_438|Local_case|2020-07-21|Sai_Kung	B.1.1.63	20B	3
HKcase_439|Epidemiologically_linked_with_local_case|2020-07-21|Yau_Tsim_Mong	B.1.1.63	20B	3
HKcase_440|Epidemiologically_linked_with_local_case|2020-07-21|Eastern	B.1.1.63	20B	3
HKcase_441|Local_case|2020-07-21|North	B.1.1.63	20B	3
HKcase_442|Epidemiologically_linked_with_local_case|2020-07-21|Eastern	B.1.1.63	20B	3
HKcase_443|Local_case|2020-07-21|Tai_Po	B.1.1.63	20B	3
HKcase_444|Epidemiologically_linked_with_local_case|2020-07-21|Shatin	B.1.1.63	20B	3
HKcase_445|Epidemiologically_linked_with_local_case|2020-07-21|Yuen_Long	B.1.1.63	20B	3
HKcase_446|Local_case|2020-07-21|Kwun_Tong	B.1.1.63	20B	3
HKcase_447|Local_case|2020-07-21|Tuen_Mun	B.1.1.63	20B	3
HKcase_448|Local_case|2020-07-21|Wong_Tai_Sin	B.1.1.63	20B	3
HKcase_449|Local_case|2020-07-21|Tsuen_Wan	B.1.1.63	20B	3
HKcase_450|Local_case|2020-07-22|Wan_Chai	B.1.1.63	20B	3
HKcase_451|Local_case|2020-07-22|Sham_Shui_Po	B.1.1.63	20B	3
HKcase_452|Local_case|2020-07-22|Sham_Shui_Po	B.1.1.63	20B	3
HKcase_453|Epidemiologically_linked_with_local_case|2020-07-22|Wong_Tai_Sin	B.1.1.63	20B	3
HKcase_454|Local_case|2020-07-22|Yuen_Long	B.1.1.63	20B	3
HKcase_455|Epidemiologically_linked_with_local_case|2020-07-22|Yau_Tsim_Mong	B.1.1.63	20B	3
HKcase_456|Epidemiologically_linked_with_local_case|2020-07-22|Shatin	B.1.1.63	20B	3
HKcase_457|Epidemiologically_linked_with_local_case|2020-07-22|Wong_Tai_Sin	B.1.1.63	20B	3
HKcase_458|Epidemiologically_linked_with_local_case|2020-07-22|Sham_Shui_Po	B.1.1.63	20B	3
HKcase_459|Epidemiologically_linked_with_local_case|2020-07-22|Kowloon_City	B.1.1.63	20B	3
HKcase_460|Epidemiologically_linked_with_local_case|2020-07-22|Sai_Kung	B.1.1.63	20B	3
HKcase_461|Local_case|2020-07-22|Kowloon_City	B.1.1.63	20B	3
HKcase_462|Epidemiologically_linked_with_local_case|2020-07-22|Wong_Tai_Sin	B.1.1.63	20B	3
HKcase_463|Local_case|2020-07-22|Wong_Tai_Sin	B.1.1.63	20B	3
HKcase_464|Epidemiologically_linked_with_local_case|2020-07-22|North	B.1.1.63	20B	3
HKcase_465|Imported|2020-07-22|NA	B.1.1	20B	3
HKcase_466|Epidemiologically_linked_with_local_case|2020-07-22|Yuen_Long	B.1.1.63	20B	3
HKcase_467|Local_case|2020-07-22|Tuen_Mun	B.1.1.63	20B	3
HKcase_468|Local_case|2020-07-22|Tuen_Mun	B.1.1.63	20B	3
HKcase_469|Epidemiologically_linked_with_local_case|2020-07-22|Wong_Tai_Sin	B.1.1.63	20B	3
HKcase_470|Epidemiologically_linked_with_local_case|2020-07-22|Islands	B.1.1.63	20B	3
HKcase_471|Epidemiologically_linked_with_local_case|2020-07-22|Tai_Po	B.1.1.63	20B	3
HKcase_472|Local_case|2020-07-22|Eastern	B.1.1.63	20B	3
HKcase_473|Local_case|2020-07-22|Shatin	B.1.1.63	20B	3
HKcase_474|Local_case|2020-07-22|Kowloon_City	B.1.1.63	20B	3
HKcase_475|Epidemiologically_linked_with_local_case|2020-07-22|Kowloon_City	B.1.1.63	20B	3
HKcase_476|Local_case|2020-07-22|Southern	B.1.1.63	20B	3
HKcase_477|Local_case|2020-07-22|Kowloon_City	B.1.1.63	20B	3
HKcase_478|Epidemiologically_linked_with_local_case|2020-07-23|Kwun_Tong	B.1.1.63	20B	3
HKcase_479|Epidemiologically_linked_with_local_case|2020-07-23|Yau_Tsim_Mong	B.1.1.63	20B	3
HKcase_480|Epidemiologically_linked_with_local_case|2020-07-23|Kowloon_City	B.1.1.63	20B	3
HKcase_481|Epidemiologically_linked_with_local_case|2020-07-23|Yau_Tsim_Mong	B.1.1.63	20B	3
HKcase_482|Epidemiologically_linked_with_local_case|2020-07-23|Kowloon_City	B.1.1.63	20B	3
HKcase_483|Epidemiologically_linked_with_local_case|2020-07-23|Tuen_Mun	B.1.1.63	20B	3
HKcase_484|Epidemiologically_linked_with_local_case|2020-07-23|Tuen_Mun	B.1.1.63	20B	3
HKcase_485|Epidemiologically_linked_with_local_case|2020-07-23|Shatin	B.1.1.63	20B	3
HKcase_486|Local_case|2020-07-23|Wong_Tai_Sin	B.1.1.63	20B	3
HKcase_487|Local_case|2020-07-23|Wong_Tai_Sin	B.1.1.63	20B	3
HKcase_488|Local_case|2020-07-23|Yuen_Long	B.1.1.63	20B	3
HKcase_489|Epidemiologically_linked_with_local_case|2020-07-23|Kwun_Tong	B.1.1.63	20B	3
HKcase_490|Epidemiologically_linked_with_local_case|2020-07-23|Wan_Chai	B.1.1.63	20B	3
HKcase_491|Epidemiologically_linked_with_local_case|2020-07-23|Tuen_Mun	B.1.1.63	20B	3
HKcase_492|Local_case|2020-07-23|Tuen_Mun	B.1.1.63	unknown	3
HKcase_493|Local_case|2020-07-23|Yuen_Long	B.1.1.63	20B	3
HKcase_494|Epidemiologically_linked_with_local_case|2020-07-23|Kwun_Tong	B.1.1.63	20B	3
HKcase_495|Epidemiologically_linked_with_local_case|2020-07-23|Wong_Tai_Sin	B.1.1.63	unknown	3
HKcase_496|Local_case|2020-07-23|Kowloon_City	B.1.1.63	20B	3
HKcase_497|Epidemiologically_linked_with_local_case|2020-07-23|Tuen_Mun	B.1.1.63	20B	3
HKcase_498|Epidemiologically_linked_with_local_case|2020-07-23|Tuen_Mun	B.1.1.63	unknown	3
HKcase_499|Local_case|2020-07-23|North	B.1.1.63	20B	3
HKcase_500|Local_case|2020-07-23|Shatin	B.1.1.63	20B	3
HKcase_501|Epidemiologically_linked_with_local_case|2020-07-23|Kowloon_City	B.1.1.63	20B	3
HKcase_502|Local_case|2020-07-23|Kwai_Tsing	B.1.1.63	20B	3
HKcase_503|Local_case|2020-07-23|Sham_Shui_Po	B.1.1.63	20B	3
HKcase_504|Local_case|2020-07-23|Wong_Tai_Sin	B.1.1.63	unknown	3
HKcase_505|Local_case|2020-07-23|Kowloon_City	B.1.1.63	20B	3
HKcase_506|Epidemiologically_linked_with_local_case|2020-07-23|Yau_Tsim_Mong	B.1.1.63	20B	3
HKcase_507|Epidemiologically_linked_with_local_case|2020-07-23|Kowloon_City	B.1.1.63	20B	3
HKcase_508|Local_case|2020-07-23|Wong_Tai_Sin	B.1.1.63	20B	3
HKcase_509|Epidemiologically_linked_with_local_case|2020-07-23|Kowloon_City	B.1.1.63	20B	3
HKcase_510|Local_case|2020-07-23|Yau_Tsim_Mong	B.1.1.63	20B	3
HKcase_511|Epidemiologically_linked_with_local_case|2020-07-23|Kwai_Tsing	B.1.1.63	20B	3
HKcase_512|Local_case|2020-07-23|Sham_Shui_Po	B.1.1.63	20B	3
HKcase_513|Epidemiologically_linked_with_local_case|2020-07-23|Yau_Tsim_Mong	B.1.1.63	20B	3
HKcase_514|Epidemiologically_linked_with_local_case|2020-07-23|Yau_Tsim_Mong	B.1.1.63	20B	3
HKcase_515|Epidemiologically_linked_with_local_case|2020-07-23|Kowloon_City	B.1.1.63	20B	3
HKcase_516|Epidemiologically_linked_with_local_case|2020-07-23|Wan_Chai	B.1.1.63	20B	3
HKcase_517|Local_case|2020-07-23|Tsuen_Wan	B.1.1.63	20B	3
HKcase_518|Local_case|2020-07-23|Tuen_Mun	B.1.1.63	20B	3
HKcase_519|Epidemiologically_linked_with_local_case|2020-07-23|Yau_Tsim_Mong	B.1.1.47	20B	3
HKcase_520|Epidemiologically_linked_with_local_case|2020-07-23|Sham_Shui_Po	B.1.1.63	20B	3
HKcase_521|Local_case|2020-07-23|Shatin	B.1.1.63	20B	3
HKcase_522|Local_case|2020-07-23|Yau_Tsim_Mong	B.1.1.63	20B	3
HKcase_523|Local_case|2020-07-23|Yau_Tsim_Mong	B.1.1.63	20B	3
HKcase_524|Local_case|2020-07-23|Shatin	B.1.1.63	20B	3
HKcase_525|Epidemiologically_linked_with_local_case|2020-07-23|Kowloon_City	B.1.1.63	20B	3
HKcase_526|Epidemiologically_linked_with_local_case|2020-07-23|Tai_Po	B.1.1.63	20B	3
HKcase_527|Local_case|2020-07-23|Yau_Tsim_Mong	B.1.1.47	20B	3
HKcase_528|Local_case|2020-07-23|Yau_Tsim_Mong	B.1.1.63	20B	3
HKcase_529|Local_case|2020-07-24|Eastern	B.1.1.63	20B	3
HKcase_530|Epidemiologically_linked_with_local_case|2020-07-24|Wong_Tai_Sin	B.1.1.63	20B	3
HKcase_531|Epidemiologically_linked_with_local_case|2020-07-24|Yau_Tsim_Mong	B.1.1.63	20B	3
HKcase_532|Epidemiologically_linked_with_local_case|2020-07-24|Shatin	B.1.1.63	20B	3
HKcase_533|Epidemiologically_linked_with_local_case|2020-07-24|Wong_Tai_Sin	B.1.1.63	20B	3
HKcase_534|Epidemiologically_linked_with_local_case|2020-07-24|Kowloon_City	B.1.1.63	20B	3
HKcase_535|Epidemiologically_linked_with_local_case|2020-07-24|Tuen_Mun	B.1.1.63	20B	3
HKcase_536|Local_case|2020-07-24|Sai_Kung	B.1.1.63	20B	3
HKcase_537|Local_case|2020-07-24|Yau_Tsim_Mong	B.1.1.47	20B	3
HKcase_538|Epidemiologically_linked_with_local_case|2020-07-24|Kowloon_City	B.1.1.63	20B	3
HKcase_539|Local_case|2020-07-24|Wong_Tai_Sin	B.1.1.63	20B	3
HKcase_540|Epidemiologically_linked_with_local_case|2020-07-24|Shatin	B.1.1.63	20B	3
HKcase_541|Local_case|2020-07-24|Kwun_Tong	B.1.1.63	20B	3
HKcase_542|Epidemiologically_linked_with_local_case|2020-07-24|North	B.1.1.63	20B	3
HKcase_543|Local_case|2020-07-24|Yuen_Long	B.1.1.63	20B	3
HKcase_544|Epidemiologically_linked_with_local_case|2020-07-24|Tuen_Mun	B.1.1.63	20B	3
HKcase_545|Epidemiologically_linked_with_local_case|2020-07-24|Yuen_Long	B.1.1.63	20B	3
HKcase_546|Local_case|2020-07-24|Kowloon_City	B.1.1.63	20B	3
HKcase_547|Epidemiologically_linked_with_local_case|2020-07-24|Tuen_Mun	B.1.1.63	20B	3
HKcase_548|Epidemiologically_linked_with_local_case|2020-07-24|Yuen_Long	B.1.1.63	20B	3
HKcase_549|Epidemiologically_linked_with_local_case|2020-07-24|Wong_Tai_Sin	B.1.1.63	20B	3
HKcase_550|Epidemiologically_linked_with_local_case|2020-07-24|Wong_Tai_Sin	B.1.1.63	20B	3
HKcase_551|Local_case|2020-07-24|North	B.1.1.63	20B	3
HKcase_552|Epidemiologically_linked_with_local_case|2020-07-24|Yau_Tsim_Mong	B.1.1.63	20B	3
HKcase_553|Epidemiologically_linked_with_local_case|2020-07-25|Shatin	B.1.1.63	unknown	3
HKcase_554|Epidemiologically_linked_with_local_case|2020-07-25|North	B.1.1.63	20B	3
HKcase_555|Local_case|2020-07-25|Sai_Kung	B.1.1.63	20B	3
HKcase_556|Local_case|2020-07-25|Tuen_Mun	B.1.1.63	20B	3
HKcase_557|Local_case|2020-07-25|Shatin	B.1.1.63	20B	3
HKcase_558|Epidemiologically_linked_with_local_case|2020-07-25|Wong_Tai_Sin	B.1.1.63	20B	3
HKcase_559|Local_case|2020-07-25|pending	B.1.1.63	20B	3
HKcase_560|Local_case|2020-07-25|Wan_Chai	B.1.1.63	unknown	3
HKcase_561|Local_case|2020-07-25|Kwun_Tong	B.1.1.63	20B	3
HKcase_562|Epidemiologically_linked_with_local_case|2020-07-25|Sham_Shui_Po	B.1.1.63	20B	3
HKcase_563|Epidemiologically_linked_with_local_case|2020-07-25|Tuen_Mun	B.1.1.63	20B	3
HKcase_564|Epidemiologically_linked_with_local_case|2020-07-25|Kwun_Tong	B.1.1.63	20B	3
HKcase_565|Epidemiologically_linked_with_local_case|2020-07-25|Wong_Tai_Sin	B.1.1.63	20B	3
HKcase_566|Epidemiologically_linked_with_local_case|2020-07-25|Wong_Tai_Sin	B.1.1.63	20B	3
HKcase_567|Epidemiologically_linked_with_local_case|2020-07-25|Kowloon_City	B.1.1.63	20B	3
HKcase_568|Local_case|2020-07-25|Wong_Tai_Sin	B.1.1.63	20B	3
HKcase_569|Epidemiologically_linked_with_local_case|2020-07-25|Wong_Tai_Sin	B.1.1.63	20B	3
HKcase_570|Epidemiologically_linked_with_local_case|2020-07-25|Yau_Tsim_Mong	B.1.1.63	20B	3
HKcase_571|Local_case|2020-07-25|Tuen_Mun	B.1.1.63	20B	3
HKcase_572|Epidemiologically_linked_with_local_case|2020-07-25|Kwai_Tsing	B.1.1.63	20B	3
HKcase_573|Epidemiologically_linked_with_local_case|2020-07-25|Kwun_Tong	B.1.1.63	20B	3
HKcase_574|Local_case|2020-07-25|Yau_Tsim_Mong	B.1.1.63	20B	3
HKcase_575|Epidemiologically_linked_with_local_case|2020-07-25|Kwun_Tong	B.1.1.63	20B	3
HKcase_576|Epidemiologically_linked_with_local_case|2020-07-25|Tuen_Mun	B.1.1.63	20B	3
HKcase_577|Epidemiologically_linked_with_local_case|2020-07-25|Tuen_Mun	B.1.1.63	20B	3
HKcase_578|Local_case|2020-07-25|Tuen_Mun	B.1.1.63	20B	3
HKcase_579|Epidemiologically_linked_with_local_case|2020-07-25|Tuen_Mun	B.1.1.63	20B	3
HKcase_580|Local_case|2020-07-25|Kowloon_City	B.1.1.63	20B	3
HKcase_581|Local_case|2020-07-25|Yau_Tsim_Mong	B.1.1.63	20B	3
HKcase_582|Epidemiologically_linked_with_local_case|2020-07-25|Kowloon_City	B.1.1.63	20B	3
HKcase_583|Epidemiologically_linked_with_local_case|2020-07-25|Sai_Kung	B.1.1.63	20B	3
HKcase_584|Epidemiologically_linked_with_local_case|2020-07-25|Sham_Shui_Po	B.1.1.63	20B	3
HKcase_585|Epidemiologically_linked_with_local_case|2020-07-25|Sham_Shui_Po	B.1.1.47	20B	3
HKcase_586|Epidemiologically_linked_with_local_case|2020-07-25|Tai_Po	B.1.1.63	unknown	3
HKcase_587|Local_case|2020-07-25|Sai_Kung	B.1.1.63	20B	3
HKcase_588|Local_case|2020-07-26|Kwun_Tong	B.1.1.63	20B	3
HKcase_589|Local_case|2020-07-26|Kwun_Tong	B.1.1.63	20B	3
HKcase_590|Epidemiologically_linked_with_local_case|2020-07-26|Kowloon_City	B.1.1.63	20B	3
HKcase_591|Local_case|2020-07-26|Shatin	B.1.1.47	20B	3
HKcase_592|Epidemiologically_linked_with_local_case|2020-07-26|Wong_Tai_Sin	B.1.1.63	20B	3
HKcase_593|Epidemiologically_linked_with_local_case|2020-07-26|Tsuen_Wan	B.1.1.63	20B	3
HKcase_594|Epidemiologically_linked_with_local_case|2020-07-26|Sai_Kung/Yau_Tsim_Mong	B.1.1.63	20B	3
HKcase_595|Epidemiologically_linked_with_local_case|2020-07-26|Tuen_Mun	B.1.1.63	20B	3
HKcase_596|Local_case|2020-07-26|Yau_Tsim_Mong	B.1.1.63	20B	3
HKcase_597|Epidemiologically_linked_with_local_case|2020-07-26|North	B.1.1.63	20B	3
HKcase_598|Local_case|2020-07-26|Sham_Shui_Po	B.1.1.63	20B	3
HKcase_599|Epidemiologically_linked_with_local_case|2020-07-26|Yuen_Long	B.1.1.63	20B	3
HKcase_600|Local_case|2020-07-26|Sham_Shui_Po	B.1.1.63	unknown	3
HKcase_601|Epidemiologically_linked_with_local_case|2020-07-26|Central_and_Western	B.1.1.63	20B	3
HKcase_602|Epidemiologically_linked_with_local_case|2020-07-26|Tuen_Mun	B.1.1.63	20B	3
HKcase_603|Epidemiologically_linked_with_local_case|2020-07-26|Wong_Tai_Sin	B.1.1.63	unknown	3
HKcase_604|Epidemiologically_linked_with_local_case|2020-07-26|Sai_Kung	B.1.1.63	20B	3
HKcase_605|Epidemiologically_linked_with_local_case|2020-07-26|Kwun_Tong	B.1.1.63	20B	3
HKcase_606|Local_case|2020-07-26|Kwun_Tong	B.1.1.63	20B	3
HKcase_607|Local_case|2020-07-26|North	B.1.1.63	20B	3
HKcase_608|Epidemiologically_linked_with_local_case|2020-07-26|Kowloon_City	B.1.1.63	20B	3
HKcase_609|Epidemiologically_linked_with_local_case|2020-07-26|Tuen_Mun	B.1.1.63	20B	3
HKcase_610|Epidemiologically_linked_with_local_case|2020-07-26|Tuen_Mun	B.1.1.63	20B	3
HKcase_611|Epidemiologically_linked_with_local_case|2020-07-26|Wong_Tai_Sin	B.1.1.63	20B	3
HKcase_612|Epidemiologically_linked_with_local_case|2020-07-26|Sham_Shui_Po	B.1.1.63	20B	3
HKcase_613|Epidemiologically_linked_with_local_case|2020-07-26|Tuen_Mun	B.1.1.63	20B	3
HKcase_614|Epidemiologically_linked_with_local_case|2020-07-26|Yuen_Long	B.1.1.63	20B	3
HKcase_615|Local_case|2020-07-26|Tuen_Mun	B.1.1.63	20B	3
HKcase_616|Epidemiologically_linked_with_local_case|2020-07-26|Kwun_Tong	B.1.1.63	20B	3
HKcase_617|Local_case|2020-07-26|Eastern	B.1.1.63	20B	3
HKcase_618|Epidemiologically_linked_with_local_case|2020-07-26|Sham_Shui_Po	B.1.1.63	20B	3
HKcase_619|Local_case|2020-07-26|Shatin	B.1.1.63	20B	3
HKcase_620|Epidemiologically_linked_with_local_case|2020-07-26|Wong_Tai_Sin	B.1.1.63	20B	3
HKcase_621|Epidemiologically_linked_with_local_case|2020-07-26|Sai_Kung	B.1.1.63	20B	3
HKcase_622|Epidemiologically_linked_with_local_case|2020-07-26|North	B.1.1.63	20B	3
HKcase_623|Epidemiologically_linked_with_local_case|2020-07-26|Shatin	B.1.1.47	20B	3
HKcase_624|Epidemiologically_linked_with_local_case|2020-07-27|Sai_Kung	B.1.1.63	20B	3
HKcase_625|Epidemiologically_linked_with_local_case|2020-07-27|Sham_Shui_Po	B.1.1.63	20B	3
HKcase_626|Local_case|2020-07-27|Kwun_Tong	B.1.1.63	20B	3
HKcase_627|Epidemiologically_linked_with_local_case|2020-07-27|Sai_Kung	B.1.1.63	20B	3
HKcase_628|Local_case|2020-07-27|Yuen_Long	B.1.1.63	20B	3
HKcase_629|Epidemiologically_linked_with_local_case|2020-07-27|Kwun_Tong	B.1.1.63	20B	3
HKcase_630|Local_case|2020-07-27|Eastern	B.1.1.63	20B	3
HKcase_631|Local_case|2020-07-27|Tuen_Mun	B.1.1.63	20B	3
HKcase_632|Local_case|2020-07-27|Kwai_Tsing	B.1.1.47	20B	3
HKcase_633|Epidemiologically_linked_with_local_case|2020-07-27|Southern	B.1.1.63	20B	3
HKcase_634|Local_case|2020-07-27|Yuen_Long	B.1.1.63	20B	3
HKcase_635|Epidemiologically_linked_with_local_case|2020-07-27|Kwai_Tsing	B.1.1.63	20B	3
HKcase_636|Epidemiologically_linked_with_local_case|2020-07-27|Wong_Tai_Sin	B.1.1.63	20B	3
HKcase_637|Local_case|2020-07-27|Shatin	B.1.1.63	20B	3
HKcase_638|Imported|2020-07-27|Kwai_Tsing	B.1.1.63	20B	3
HKcase_639|Epidemiologically_linked_with_local_case|2020-07-27|Tuen_Mun	B.1.1.63	20B	3
HKcase_640|Epidemiologically_linked_with_local_case|2020-07-27|Tuen_Mun	B.1.1.63	20B	3
HKcase_641|Epidemiologically_linked_with_local_case|2020-07-27|Tuen_Mun	B.1.1.63	20B	3
HKcase_642|Epidemiologically_linked_with_local_case|2020-07-27|Wong_Tai_Sin	B.1.1.63	20B	3
HKcase_643|Local_case|2020-07-27|Kowloon_City	B.1.1.63	20B	3
HKcase_644|Epidemiologically_linked_with_local_case|2020-07-27|Yau_Tsim_Mong	B.1.1.63	20B	3
HKcase_645|Epidemiologically_linked_with_local_case|2020-07-27|Yau_Tsim_Mong	B.1.1.63	20B	3
HKcase_646|Epidemiologically_linked_with_local_case|2020-07-27|Kwun_Tong	B.1.1.47	20B	3
HKcase_647|Epidemiologically_linked_with_local_case|2020-07-27|Yuen_Long	B.1.1.63	20B	3
HKcase_648|Local_case|2020-07-27|Yau_Tsim_Mong	B.1.1.63	20B	3
HKcase_649|Epidemiologically_linked_with_local_case|2020-07-27|Shatin	B.1.1.63	20B	3
HKcase_650|Epidemiologically_linked_with_local_case|2020-07-27|Sai_Kung	B.1.1.63	unknown	3
HKcase_651|Epidemiologically_linked_with_local_case|2020-07-27|Tuen_Mun	B.1.1.63	20B	3
HKcase_652|Epidemiologically_linked_with_local_case|2020-07-27|Tuen_Mun	B.1.1.63	20B	3
HKcase_653|Epidemiologically_linked_with_local_case|2020-07-27|Yuen_Long	B.1.1.63	20B	3
HKcase_654|Epidemiologically_linked_with_local_case|2020-07-27|Yuen_Long	B.1.1.63	20B	3
HKcase_655|Epidemiologically_linked_with_local_case|2020-07-27|Sham_Shui_Po	B.1.1.63	20B	3
HKcase_656|Local_case|2020-07-27|Central_and_Western	B.1.1.63	20B	3
HKcase_657|Local_case|2020-07-27|Sham_Shui_Po	B.1.1.63	20B	3
HKcase_658|Local_case|2020-07-27|Tsuen_Wan	B.1.1.63	20B	3
HKcase_659|Imported|2020-07-28|Kwun_Tong	B.1.1	20B	3
HKcase_660|Epidemiologically_linked_with_local_case|2020-07-28|Yuen_Long	B.1.1.63	20B	3
HKcase_661|Epidemiologically_linked_with_local_case|2020-07-28|Kwun_Tong	B.1.1.63	20B	3
HKcase_662|Epidemiologically_linked_with_local_case|2020-07-28|Sai_Kung	B.1.1.63	20B	3
HKcase_663|Epidemiologically_linked_with_local_case|2020-07-28|Shatin	B.1.1.47	20B	3
HKcase_664|Epidemiologically_linked_with_local_case|2020-07-28|Tsuen_Wan	B.1.1.63	20B	3
HKcase_665|Epidemiologically_linked_with_local_case|2020-07-28|Kwun_Tong	B.1.1.63	unknown	3
HKcase_666|Local_case|2020-07-28|Kwun_Tong	B.1.1.63	20B	3
HKcase_667|Epidemiologically_linked_with_local_case|2020-07-28|Tsuen_Wan	B.1.1.63	20B	3
HKcase_668|Epidemiologically_linked_with_local_case|2020-07-28|Yuen_Long	B.1.1.63	20B	3
HKcase_669|Local_case|2020-07-28|Eastern	B.1.1.63	unknown	3
HKcase_670|Local_case|2020-07-28|Sai_Kung	B.1.1.63	20B	3
HKcase_671|Local_case|2020-07-28|Wan_Chai	B.1.1	20B	3
HKcase_672|Epidemiologically_linked_with_local_case|2020-07-28|North	B.1.1.63	20B	3
HKcase_673|Epidemiologically_linked_with_local_case|2020-07-28|North	B.1.1.63	20B	3
HKcase_674|Local_case|2020-07-28|Shatin	B.1.1.63	20B	3
HKcase_675|Epidemiologically_linked_with_local_case|2020-07-28|Tsuen_Wan	B.1.1.63	20B	3
HKcase_676|Local_case|2020-07-29|Wong_Tai_Sin	B.1.1.63	unknown	3
HKcase_677|Local_case|2020-07-29|Kowloon_City	B.1.1.63	20B	3
HKcase_678|Local_case|2020-07-29|Kwun_Tong	B.1.1.63	20B	3
HKcase_679|Epidemiologically_linked_with_local_case|2020-07-29|Wong_Tai_Sin	B.1.1.63	20B	3
HKcase_680|Epidemiologically_linked_with_local_case|2020-07-29|Yau_Tsim_Mong	B.1.1.63	20B	3
HKcase_681|Local_case|2020-07-29|Kwun_Tong	B.1.1.63	20B	3
HKcase_682|Epidemiologically_linked_with_local_case|2020-07-29|Kwun_Tong	B.1.1.47	20B	3
HKcase_683|Local_case|2020-07-29|Wong_Tai_Sin	B.1.1.63	20B	3
HKcase_684|Local_case|2020-07-29|Sham_Shui_Po	B.1.1.63	20B	3
HKcase_685|Epidemiologically_linked_with_local_case|2020-07-29|Eastern	B.1.1.63	20B	3
HKcase_686|Epidemiologically_linked_with_local_case|2020-07-29|Islands	B.1.1.63	20B	3
HKcase_687|Epidemiologically_linked_with_local_case|2020-07-29|Kowloon_City	B.1.1.63	20B	3
HKcase_688|Epidemiologically_linked_with_local_case|2020-07-29|Tuen_Mun	B.1.1.63	20B	3
HKcase_689|Epidemiologically_linked_with_local_case|2020-07-29|Tuen_Mun	B.1.1.63	20B	3
HKcase_690|Epidemiologically_linked_with_local_case|2020-07-29|Eastern	B.1.1.63	20B	3
HKcase_691|Epidemiologically_linked_with_local_case|2020-07-29|Sai_Kung	B.1.1.63	20B	3
HKcase_692|Epidemiologically_linked_with_local_case|2020-07-29|Wong_Tai_Sin	B.1.1.63	20B	3
HKcase_693|Local_case|2020-07-29|Tsuen_Wan	B.1.1.63	20B	3
HKcase_694|Epidemiologically_linked_with_local_case|2020-07-29|Islands	B.1.1.63	20B	3
HKcase_695|Epidemiologically_linked_with_local_case|2020-07-29|Sai_Kung	B.1.1.63	20B	3
HKcase_696|Epidemiologically_linked_with_local_case|2020-07-29|Tuen_Mun	B.1.1.63	20B	3
HKcase_697|Epidemiologically_linked_with_local_case|2020-07-29|Tuen_Mun	B.1.1.63	unknown	3
HKcase_698|Epidemiologically_linked_with_local_case|2020-07-29|Tuen_Mun	B.1.1.63	20B	3
HKcase_699|Epidemiologically_linked_with_local_case|2020-07-29|Tuen_Mun	B.1.1.63	20B	3
HKcase_700|Local_case|2020-08-01|Shatin	B.1.1.63	20B	3
HKcase_701|Epidemiologically_linked_with_local_case|2020-07-29|Wan_Chai	B.1.1.63	20B	3
HKcase_702|Epidemiologically_linked_with_local_case|2020-07-29|Southern	B.1.1.63	20B	3
HKcase_703|Local_case|2020-07-29|Tuen_Mun	B.1.1.63	20B	3
HKcase_704|Epidemiologically_linked_with_local_case|2020-07-29|Kwai_Tsing	B.1.1.63	20B	3
HKcase_705|Epidemiologically_linked_with_local_case|2020-07-30|Kowloon_City	B.1.1.192	20B	3
HKcase_706|Epidemiologically_linked_with_local_case|2020-07-30|Kowloon_City	B.1.1.192	20B	3
HKcase_707|Local_case|2020-07-30|Kwun_Tong	B.1.1.63	20B	3
HKcase_708|Epidemiologically_linked_with_local_case|2020-07-30|Kowloon_City	B.1.1.63	20B	3
HKcase_709|Epidemiologically_linked_with_local_case|2020-07-30|Shatin	B.1.1.63	20B	3
HKcase_710|Epidemiologically_linked_with_local_case|2020-07-30|Eastern	B.1.1.63	20B	3
HKcase_711|Local_case|2020-07-30|Kwai_Tsing	B.1.1.63	20B	3
HKcase_712|Local_case|2020-07-30|Shatin	B.1.1.63	unknown	3
HKcase_713|Epidemiologically_linked_with_local_case|2020-07-30|North	B.1.1.63	unknown	3
HKcase_714|Local_case|2020-07-30|North	B.1.1.63	20B	3
HKcase_715|Local_case|2020-07-30|Sham_Shui_Po	B.1.1.63	20B	3
HKcase_716|Epidemiologically_linked_with_local_case|2020-07-30|Shatin	B.1.1.63	unknown	3
HKcase_717|Epidemiologically_linked_with_local_case|2020-07-30|Sai_Kung	B.1.1.63	20B	3
HKcase_718|Epidemiologically_linked_with_local_case|2020-07-30|Kowloon_City	B.1.1.63	unknown	3
HKcase_719|Epidemiologically_linked_with_local_case|2020-07-30|Kwun_Tong	B.1.1.63	unknown	3
HKcase_720|Epidemiologically_linked_with_local_case|2020-07-30|Tuen_Mun	B.1.1.63	unknown	3
HKcase_721|Epidemiologically_linked_with_local_case|2020-07-30|Yuen_Long	B.1.1.63	unknown	3
HKcase_722|Local_case|2020-07-30|Tuen_Mun	B.1.1.63	20B	3
HKcase_723|Local_case|2020-07-30|Kwai_Tsing	B.1.1.63	unknown	3
HKcase_724|Local_case|2020-07-30|Central_and_Western	B.1.1.63	unknown	3
HKcase_725|Epidemiologically_linked_with_local_case|2020-07-30|Kwun_Tong	B.1.1.63	20B	3
HKcase_726|Epidemiologically_linked_with_local_case|2020-07-30|Kowloon_City	B.1.1.63	20B	3
HKcase_727|Epidemiologically_linked_with_local_case|2020-07-30|Kowloon_City	B.1.1.63	unknown	3
HKcase_728|Local_case|2020-07-30|Sham_Shui_Po	B.1.1.63	20B	3
HKcase_729|Local_case|2020-07-30|Tsuen_Wan	B.1.1.63	20B	3
HKcase_730|Imported|2020-07-31|Tsuen_Wan	B.1.36.8	unknown	3
HKcase_731|Epidemiologically_linked_with_local_case|2020-07-31|Kwai_Tsing	B.1.1.63	unknown	3
HKcase_732|Local_case|2020-07-31|Kwai_Tsing	B.1.1.63	20B	3
HKcase_733|Epidemiologically_linked_with_local_case|2020-07-31|Kwai_Tsing	B.1.1.63	20B	3
HKcase_734|Local_case|2020-07-31|Kowloon_City	B.1.1.63	20B	3
HKcase_735|Local_case|2020-07-31|Tsuen_Wan	B.1.1.63	20B	3
HKcase_736|Epidemiologically_linked_with_local_case|2020-07-31|Wong_Tai_Sin	B.1.1.63	20B	3
HKcase_737|Epidemiologically_linked_with_local_case|2020-07-31|Kowloon_City	B.1.1.63	20B	3
HKcase_738|Epidemiologically_linked_with_local_case|2020-07-31|Kowloon_City	B.1.1.63	20B	3
HKcase_739|Epidemiologically_linked_with_local_case|2020-07-31|Eastern	B.1.1.63	unknown	3
HKcase_740|Local_case|2020-07-31|Tai_Po	B.1.1.63	20B	3
HKcase_741|Epidemiologically_linked_with_local_case|2020-07-31|Eastern	B.1.1.63	20B	3
HKcase_742|Epidemiologically_linked_with_local_case|2020-07-31|Yuen_Long	B.1.1.63	20B	3
HKcase_743|Epidemiologically_linked_with_local_case|2020-07-31|Kwun_Tong	B.1.1.63	20B	3
HKcase_744|Epidemiologically_linked_with_local_case|2020-07-31|Sham_Shui_Po	B.1.1.63	20B	3
HKcase_745|Epidemiologically_linked_with_local_case|2020-07-31|Yau_Tsim_Mong	B.1.1.63	20B	3
HKcase_746|Epidemiologically_linked_with_local_case|2020-07-31|Wong_Tai_Sin	B.1.1.63	20B	3
HKcase_747|Epidemiologically_linked_with_local_case|2020-07-31|Wong_Tai_Sin	B.1.1.63	20B	3
HKcase_748|Local_case|2020-07-31|Kwun_Tong	B.1.1.63	20B	3
HKcase_749|Local_case|2020-07-31|Tuen_Mun	B.1.1.63	20B	3
HKcase_750|Local_case|2020-07-31|North	B.1.1.63	20B	3
HKcase_751|Local_case|2020-07-31|Kwun_Tong	B.1.1.63	20B	3
HKcase_752|Epidemiologically_linked_with_local_case|2020-07-31|Wong_Tai_Sin	B.1.1.63	20B	3
HKcase_753|Local_case|2020-07-31|Islands	B.1.1.63	20B	3
HKcase_754|Epidemiologically_linked_with_local_case|2020-07-31|Wong_Tai_Sin	B.1.1.63	20B	3
HKcase_755|Epidemiologically_linked_with_local_case|2020-07-31|Kwun_Tong	B.1.1.63	20B	3
HKcase_756|Epidemiologically_linked_with_local_case|2020-07-31|Tuen_Mun	B.1.1.63	20B	3
HKcase_757|Epidemiologically_linked_with_local_case|2020-07-31|Shatin	B.1.1.63	20B	3
HKcase_758|Local_case|2020-08-01|Tai_Po	B.1.1.63	20B	3
HKcase_759|Epidemiologically_linked_with_local_case|2020-08-01|Yuen_Long	B.1.1.63	unknown	3
HKcase_760|Epidemiologically_linked_with_local_case|2020-08-01|North	B.1.1.63	unknown	3
HKcase_761|Epidemiologically_linked_with_local_case|2020-08-01|Kwun_Tong	B.1.1.63	20B	3
HKcase_762|Epidemiologically_linked_with_local_case|2020-08-01|North	B.1.1.63	20B	3
HKcase_763|Local_case|2020-08-01|Yuen_Long	B.1.1.63	20B	3
HKcase_764|Epidemiologically_linked_with_local_case|2020-08-01|Kowloon_City	B.1.1.63	20B	3
HKcase_765|Epidemiologically_linked_with_local_case|2020-08-01|Yuen_Long	B.1.1.63	20B	3
HKcase_766|Epidemiologically_linked_with_local_case|2020-08-01|Kowloon_City	B.1.1.63	unknown	3
HKcase_767|Epidemiologically_linked_with_local_case|2020-08-01|Southern	B.1.1.63	20B	3
HKcase_768|Local_case|2020-08-01|Tuen_Mun	B.1.1.63	20B	3
HKcase_769|Local_case|2020-08-01|Yuen_Long	B.1.1.63	20B	3
HKcase_770|Epidemiologically_linked_with_local_case|2020-08-01|North	B.1.1.63	20B	3
HKcase_771|Epidemiologically_linked_with_local_case|2020-08-01|Kwun_Tong	B.1.1.63	20B	3
HKcase_772|Epidemiologically_linked_with_local_case|2020-08-01|Southern	B.1.1.63	20B	3
HKcase_773|Epidemiologically_linked_with_local_case|2020-08-01|Kwai_Tsing	B.1.1.63	unknown	3
HKcase_774|Epidemiologically_linked_with_local_case|2020-08-01|Kwai_Tsing	B.1.1.63	20B	3
HKcase_775|Local_case|2020-08-01|Sham_Shui_Po	B.1.1.63	20B	3
HKcase_776|Local_case|2020-08-01|Wan_Chai	B.1.1.63	20B	3
HKcase_777|Epidemiologically_linked_with_local_case|2020-08-01|Eastern	B.1.1.63	20B	3
HKcase_778|Epidemiologically_linked_with_local_case|2020-08-01|North	B.1.1.63	20B	3
HKcase_779|Epidemiologically_linked_with_local_case|2020-08-01|Yau_Tsim_Mong	B.1.1.63	20B	3
HKcase_780|Local_case|2020-08-01|Southern	B.1.1.63	unknown	3
HKcase_781|Local_case|2020-08-01|Wan_Chai	B.1.1.63	20B	3
HKcase_782|Local_case|2020-08-01|Tsuen_Wan	B.1.1.63	unknown	3
HKcase_783|Epidemiologically_linked_with_Imported|2020-08-02|Eastern	B.1.1.63	unknown	3
HKcase_784|Epidemiologically_linked_with_local_case|2020-08-02|Sham_Shui_Po	B.1.1.63	unknown	3
HKcase_785|Local_case|2020-08-02|Yau_Tsim_Mong	B.1.1.63	20B	3
HKcase_786|Epidemiologically_linked_with_local_case|2020-08-02|Kowloon_City	B.1.1.63	20B	3
HKcase_787|Epidemiologically_linked_with_local_case|2020-08-02|Wong_Tai_Sin	B.1.1.63	20B	3
HKcase_788|Epidemiologically_linked_with_local_case|2020-08-02|Sai_Kung	B.1.1.63	unknown	3
HKcase_789|Local_case|2020-08-02|Shatin	B.1.1.63	unknown	3
HKcase_790|Epidemiologically_linked_with_local_case|2020-08-02|Kowloon_City	B.1.1.63	20B	3
HKcase_791|Epidemiologically_linked_with_local_case|2020-08-02|Wong_Tai_Sin	B.1.1.63	20B	3
HKcase_792|Epidemiologically_linked_with_local_case|2020-08-02|Tuen_Mun	B.1.1.63	20B	3
HKcase_793|Epidemiologically_linked_with_local_case|2020-08-02|Yuen_Long	B.1.1.63	20B	3
HKcase_794|Epidemiologically_linked_with_local_case|2020-08-02|Tuen_Mun	B.1.1.63	20B	3
HKcase_795|Epidemiologically_linked_with_local_case|2020-08-02|Kwai_Tsing	B.1.1.63	20B	3
HKcase_796|Epidemiologically_linked_with_local_case|2020-08-02|Kwai_Tsing	B.1.1.63	20B	3
HKcase_797|Epidemiologically_linked_with_local_case|2020-08-02|Kwai_Tsing	B.1.1.63	20B	3
HKcase_798|Local_case|2020-08-02|Tuen_Mun	B.1.1.63	20B	3
HKcase_799|Epidemiologically_linked_with_local_case|2020-08-02|Yuen_Long	B.1.1.63	20B	3
HKcase_800|Epidemiologically_linked_with_local_case|2020-08-02|Sham_Shui_Po	B.1.1.63	20B	3
HKcase_801|Epidemiologically_linked_with_local_case|2020-08-02|Tuen_Mun	B.1.1.63	20B	3
HKcase_802|Local_case|2020-08-02|Kwai_Tsing	B.1.1.63	20B	3
HKcase_803|Local_case|2020-08-03|Sham_Shui_Po	B.1.1.63	20B	3
HKcase_804|Epidemiologically_linked_with_local_case|2020-08-03|Tsuen_Wan	B.1.1.63	20B	3
HKcase_805|Epidemiologically_linked_with_local_case|2020-08-03|Tsuen_Wan	B.1.1.63	20B	3
HKcase_806|Epidemiologically_linked_with_local_case|2020-08-03|Shatin	B.1.1.63	20B	3
HKcase_807|Local_case|2020-08-03|Tai_Po	B.1.1.63	20B	3
HKcase_808|Epidemiologically_linked_with_local_case|2020-08-03|Kwun_Tong	B.1.1.63	20B	3
HKcase_809|Epidemiologically_linked_with_local_case|2020-08-03|Tuen_Mun	B.1.1.63	20B	3
HKcase_810|Local_case|2020-08-03|Sham_Shui_Po	B.1.1.63	20B	3
HKcase_811|Local_case|2020-08-03|Tai_Po	B.1.1.63	20B	3
HKcase_812|Epidemiologically_linked_with_local_case|2020-08-03|Tuen_Mun	B.1.1.63	unknown	3
HKcase_813|Epidemiologically_linked_with_local_case|2020-08-03|Tuen_Mun	B.1.1.63	20B	3
HKcase_814|Epidemiologically_linked_with_local_case|2020-08-03|Sham_Shui_Po	B.1.1.63	20B	3
HKcase_815|Epidemiologically_linked_with_local_case|2020-08-03|Yuen_Long	B.1.1.63	20B	3
HKcase_816|Epidemiologically_linked_with_local_case|2020-08-03|Shatin	B.1.1.63	20B	3
HKcase_817|Epidemiologically_linked_with_local_case|2020-08-04|Wan_Chai	B.1.1.63	20B	3
HKcase_818|Epidemiologically_linked_with_local_case|2020-08-04|Yau_Tsim_Mong	B.1.1.63	20B	3
HKcase_819|Epidemiologically_linked_with_local_case|2020-08-04|Shatin	B.1.1.63	20B	3
HKcase_820|Local_case|2020-08-04|Yau_Tsim_Mong	B.1.1.63	20B	3
HKcase_821|Local_case|2020-08-04|Wong_Tai_Sin	B.1.1.63	20B	3
HKcase_822|Epidemiologically_linked_with_local_case|2020-08-04|Wong_Tai_Sin	B.1.1.63	20B	3
HKcase_823|Epidemiologically_linked_with_local_case|2020-08-04|Tuen_Mun	B.1.1.63	20B	3
HKcase_824|Epidemiologically_linked_with_local_case|2020-08-04|Shatin	B.1.1.63	20B	3
HKcase_825|Epidemiologically_linked_with_local_case|2020-08-04|Kwun_Tong	B.1.1.63	20B	3
HKcase_826|Epidemiologically_linked_with_local_case|2020-08-04|Sai_Kung	B.1.1.63	20B	3
HKcase_827|Epidemiologically_linked_with_local_case|2020-08-04|Kowloon_City	B.1.1.63	unknown	3
HKcase_828|Local_case|2020-08-04|Kwai_Tsing	B.1.1.63	20B	3
HKcase_829|Local_case|2020-08-04|Sham_Shui_Po	B.1.1.63	unknown	3
HKcase_830|Epidemiologically_linked_with_local_case|2020-08-05|Yuen_Long	B.1.1.63	20B	3
HKcase_831|Epidemiologically_linked_with_local_case|2020-08-05|Shatin	B.1.1.63	20B	3
HKcase_832|Local_case|2020-08-05|Tsuen_Wan	B.1.1.63	20B	3
HKcase_833|Epidemiologically_linked_with_local_case|2020-08-05|Kwai_Tsing	B.1.1.63	20B	3
HKcase_834|Epidemiologically_linked_with_local_case|2020-08-05|Southern	B.1.1.63	20B	3
HKcase_835|Epidemiologically_linked_with_local_case|2020-08-05|Kwun_Tong	B.1.1.63	20B	3
HKcase_836|Epidemiologically_linked_with_local_case|2020-08-05|Sham_Shui_Po	B.1.1.63	20B	3
HKcase_837|Epidemiologically_linked_with_local_case|2020-08-05|Shatin	B.1.1.63	20B	3
HKcase_838|Epidemiologically_linked_with_local_case|2020-08-05|Wong_Tai_Sin	B.1.1.63	20B	3
HKcase_839|Epidemiologically_linked_with_local_case|2020-08-05|Kwai_Tsing	B.1.1.63	20B	3
HKcase_840|Epidemiologically_linked_with_local_case|2020-08-05|Kwai_Tsing	B.1.1.63	20B	3
HKcase_841|Epidemiologically_linked_with_local_case|2020-08-05|Sai_Kung	B.1.1.63	20B	3
HKcase_842|Local_case|2020-08-05|Kowloon_City	B.1.1.63	unknown	3
HKcase_843|Epidemiologically_linked_with_local_case|2020-08-05|Sham_Shui_Po	B.1.1.63	20B	3
HKcase_844|Epidemiologically_linked_with_local_case|2020-08-05|Southern	B.1.1.63	20B	3
HKcase_845|Local_case|2020-08-05|Yuen_Long	B.1.1.63	unknown	3
HKcase_846|Local_case|2020-08-05|Yuen_Long	B.1.1.63	20B	3
HKcase_847|Epidemiologically_linked_with_local_case|2020-08-05|Wong_Tai_Sin	B.1.1.63	unknown	3
HKcase_848|Local_case|2020-08-06|Tai_Po	B.1.1.63	20B	3
HKcase_849|Epidemiologically_linked_with_local_case|2020-08-06|Kowloon_City	B.1.1.63	unknown	3
HKcase_850|Epidemiologically_linked_with_local_case|2020-08-06|Kwai_Tsing	B.1.1.63	20B	3
HKcase_851|Local_case|2020-08-06|Yuen_Long	B.1.1.63	20B	3
HKcase_852|Local_case|2020-08-06|Yuen_Long	B.1.1.63	20B	3
HKcase_853|Epidemiologically_linked_with_local_case|2020-08-06|Sham_Shui_Po	B.1.1.63	20B	3
HKcase_854|Local_case|2020-08-06|Kowloon_City	B.1.1.63	20B	3
HKcase_855|Local_case|2020-08-06|Eastern	B.1.1.63	unknown	3
HKcase_856|Local_case|2020-08-06|Yau_Tsim_Mong	B.1.1.63	20B	3
HKcase_857|Local_case|2020-08-06|Yuen_Long	B.1.1.63	unknown	3
HKcase_858|Local_case|2020-08-06|Yuen_Long	B.1.1.63	20B	3
HKcase_859|Epidemiologically_linked_with_local_case|2020-08-06|Tuen_Mun	B.1.1.63	20B	3
HKcase_860|Epidemiologically_linked_with_local_case|2020-08-06|Tai_Po	B.1.1.63	unknown	3
HKcase_861|Epidemiologically_linked_with_local_case|2020-08-06|Tai_Po	B.1.1.63	20B	3
HKcase_862|Epidemiologically_linked_with_local_case|2020-08-06|Sham_Shui_Po	B.1.1.63	20B	3
HKcase_863|Local_case|2020-08-06|Yuen_Long	B.1.1.63	20B	3
HKcase_864|Epidemiologically_linked_with_local_case|2020-08-06|Tsuen_Wan	B.1.1.63	20B	3
HKcase_865|Local_case|2020-08-06|Southern	B.1.1.63	20B	3
HKcase_866|Local_case|2020-08-07|Shatin	B.1.1.63	20B	3
HKcase_867|Epidemiologically_linked_with_local_case|2020-08-07|Tai_Po	B.1.1.63	unknown	3
HKcase_868|Epidemiologically_linked_with_local_case|2020-08-07|North	B.1.1.63	unknown	3
HKcase_869|Local_case|2020-08-07|Yau_Tsim_Mong	B.1.1.63	unknown	3
HKcase_870|Local_case|2020-08-07|Eastern	B.1.1.63	unknown	3
HKcase_871|Epidemiologically_linked_with_local_case|2020-08-07|Tsuen_Wan	B.1.1.63	20B	3
HKcase_872|Epidemiologically_linked_with_local_case|2020-08-07|Kwai_Tsing	B.1.1.63	20B	3
HKcase_873|Epidemiologically_linked_with_local_case|2020-08-07|Tai_Po	B.1.1.47	unknown	3
HKcase_874|Epidemiologically_linked_with_local_case|2020-08-07|Kwai_Tsing	B.1.1.63	20B	3
HKcase_875|Local_case|2020-08-07|Yuen_Long	B.1.1.63	20B	3
HKcase_876|Epidemiologically_linked_with_local_case|2020-08-07|Sham_Shui_Po	B.1.1.63	20B	3
HKcase_877|Local_case|2020-08-07|Sham_Shui_Po	B.1.1.63	20B	3
HKcase_878|Epidemiologically_linked_with_local_case|2020-08-07|Sham_Shui_Po	B.1.1.63	20B	3
HKcase_879|Epidemiologically_linked_with_local_case|2020-08-07|Tuen_Mun	B.1.1.63	unknown	3
HKcase_880|Local_case|2020-08-07|Kwun_Tong	B.1.1.63	20B	3
HKcase_881|Local_case|2020-08-07|Wong_Tai_Sin	B.1.1.63	20B	3
HKcase_882|Epidemiologically_linked_with_local_case|2020-08-07|Sai_Kung	B.1.1.63	20B	3
HKcase_883|Epidemiologically_linked_with_local_case|2020-08-07|Tai_Po	B.1.1.63	20B	3
HKcase_884|Local_case|2020-08-07|Wong_Tai_Sin	B.1.1.63	20B	3
HKcase_885|Local_case|2020-08-07|Yuen_Long	B.1.1.63	20B	3
HKcase_886|Local_case|2020-08-07|Yuen_Long	B.1.1.63	20B	3
HKcase_887|Epidemiologically_linked_with_local_case|2020-08-07|Yuen_Long	B.1.1.63	20B	3
HKcase_888|Epidemiologically_linked_with_local_case|2020-08-07|Yuen_Long	B.1.1.63	20B	3
HKcase_889|Local_case|2020-08-08|Sham_Shui_Po	B.1.1.63	20B	3
HKcase_890|Epidemiologically_linked_with_local_case|2020-08-08|Yau_Tsim_Mong	B.1.1.63	20B	3
HKcase_891|Local_case|2020-08-08|Eastern	B.1.1.63	20B	3
HKcase_892|Local_case|2020-08-08|Sham_Shui_Po	B.1.1.63	20B	3
HKcase_893|Local_case|2020-08-08|North	B.1.1.63	20B	3
HKcase_894|Epidemiologically_linked_with_local_case|2020-08-08|North	B.1.1.63	20B	3
HKcase_895|Epidemiologically_linked_with_local_case|2020-08-08|Kwai_Tsing	B.1.1.63	20B	3
HKcase_896|Local_case|2020-08-08|Sham_Shui_Po	B.1.1.63	20B	3
HKcase_897|Epidemiologically_linked_with_local_case|2020-08-08|Eastern	B.1.1.63	20B	3
HKcase_898|Epidemiologically_linked_with_local_case|2020-08-08|Eastern	B.1.1.63	20B	3
HKcase_899|Epidemiologically_linked_with_local_case|2020-08-08|Yuen_Long	B.1.1.63	20B	3
HKcase_900|Local_case|2020-08-08|Yuen_Long	B.1.1.63	20B	3
HKcase_901|Local_case|2020-08-08|Wan_Chai	B.1.1.63	20B	3
HKcase_902|Epidemiologically_linked_with_local_case|2020-08-08|Yuen_Long	B.1.1.63	unknown	3
HKcase_903|Epidemiologically_linked_with_local_case|2020-08-08|Sai_Kung	B.1.1.63	20B	3
HKcase_904|Epidemiologically_linked_with_local_case|2020-08-08|Kowloon_City	B.1.1.63	20B	3
HKcase_905|Epidemiologically_linked_with_local_case|2020-08-08|Yuen_Long	B.1.1.63	20B	3
HKcase_906|Epidemiologically_linked_with_local_case|2020-08-08|North	B.1.1.63	unknown	3
HKcase_907|Epidemiologically_linked_with_local_case|2020-08-09|Yuen_Long	B.1.1.63	20B	3
HKcase_908|Local_case|2020-08-09|Tsuen_Wan	B.1.1.63	20B	3
HKcase_909|Epidemiologically_linked_with_local_case|2020-08-09|Sai_Kung	B.1.1.63	20B	3
HKcase_910|Epidemiologically_linked_with_local_case|2020-08-09|Sham_Shui_Po	B.1.1.63	20B	3
HKcase_911|Epidemiologically_linked_with_local_case|2020-08-09|Sham_Shui_Po	B.1.1.63	20B	3
HKcase_912|Epidemiologically_linked_with_local_case|2020-08-09|Kowloon_City	B.1.1.63	20B	3
HKcase_913|Epidemiologically_linked_with_local_case|2020-08-09|Yau_Tsim_Mong	B.1.1.63	20B	3
HKcase_914|Epidemiologically_linked_with_local_case|2020-08-09|Yuen_Long	B.1.1.63	20B	3
HKcase_915|Epidemiologically_linked_with_local_case|2020-08-09|Sai_Kung	B.1.1.63	20B	3
HKcase_916|Local_case|2020-08-09|Eastern	B.1.1.63	20B	3
HKcase_917|Epidemiologically_linked_with_local_case|2020-08-09|Kowloon_City	B.1.1.63	20B	3
HKcase_918|Local_case|2020-08-09|Kwun_Tong	B.1.1.63	20B	3
HKcase_919|Epidemiologically_linked_with_local_case|2020-08-09|Yuen_Long	B.1.1.63	20B	3
HKcase_920|Epidemiologically_linked_with_local_case|2020-08-09|Yuen_Long	B.1.1.63	unknown	3
HKcase_921|Local_case|2020-08-09|Yuen_Long	B.1.1.63	20B	3
HKcase_922|Epidemiologically_linked_with_local_case|2020-08-09|North	B.1.1.63	20B	3
HKcase_923|Local_case|2020-08-09|Sai_Kung	B.1.1.63	20B	3
HKcase_924|Local_case|2020-08-09|Yuen_Long	B.1.1.63	20B	3
HKcase_925|Local_case|2020-08-09|Islands	B.1.1.63	20B	3
HKcase_926|Local_case|2020-08-09|Tuen_Mun	B.1.1.63	20B	3
HKcase_927|Epidemiologically_linked_with_local_case|2020-08-10|Eastern	B.1.1.63	20B	3
HKcase_928|Local_case|2020-08-10|Wong_Tai_Sin	B.1.1.63	20B	3
HKcase_929|Epidemiologically_linked_with_local_case|2020-08-10|Islands	B.1.1.63	20B	3
HKcase_930|Epidemiologically_linked_with_local_case|2020-08-10|Wong_Tai_Sin	B.1.1.63	20B	3
HKcase_931|Epidemiologically_linked_with_local_case|2020-08-10|Yau_Tsim_Mong	B.1.1.63	20B	3
HKcase_932|Epidemiologically_linked_with_local_case|2020-08-10|Kowloon_City	B.1.1.63	20B	3
HKcase_933|Local_case|2020-08-10|Tuen_Mun	B.1.1.63	20B	3
HKcase_934|Local_case|2020-08-10|Sham_Shui_Po	B.1.1.63	20B	3
HKcase_935|Epidemiologically_linked_with_local_case|2020-08-10|Tsuen_Wan	B.1.1.63	20B	3
HKcase_936|Epidemiologically_linked_with_local_case|2020-08-10|North	B.1.1.63	20B	3
HKcase_937|Epidemiologically_linked_with_local_case|2020-08-10|Sham_Shui_Po	B.1.1.63	20B	3
HKcase_938|Epidemiologically_linked_with_local_case|2020-08-10|Kowloon_City	B.1.1.63	20B	3
HKcase_939|Epidemiologically_linked_with_local_case|2020-08-10|Yuen_Long	B.1.1.63	20B	3
HKcase_940|Local_case|2020-08-10|Yuen_Long	B.1.1.63	20B	3
HKcase_941|Epidemiologically_linked_with_local_case|2020-08-10|Yuen_Long	B.1.1.63	20B	3
HKcase_942|Epidemiologically_linked_with_local_case|2020-08-10|Sham_Shui_Po	B.1.1.63	20B	3
HKcase_943|Epidemiologically_linked_with_local_case|2020-08-10|Yau_Tsim_Mong	B.1.1.63	20B	3
HKcase_944|Epidemiologically_linked_with_local_case|2020-08-10|Tuen_Mun	B.1.1.63	20B	3
HKcase_945|Local_case|2020-08-10|Kwun_Tong	B.1.1.63	20B	3
HKcase_946|Epidemiologically_linked_with_local_case|2020-08-11|Sham_Shui_Po	B.1.1.63	20B	3
HKcase_947|Local_case|2020-08-11|Wong_Tai_Sin	B.1.1	20B	3
HKcase_948|Local_case|2020-08-11|Yau_Tsim_Mong	B.1.1.63	20B	3
HKcase_949|Local_case|2020-08-11|Kwai_Tsing	B.1.1.63	20B	3
HKcase_950|Local_case|2020-08-11|Yau_Tsim_Mong	B.1.1.63	20B	3
HKcase_951|Epidemiologically_linked_with_local_case|2020-08-11|Sham_Shui_Po	B.1.1.63	20B	3
HKcase_952|Epidemiologically_linked_with_local_case|2020-08-11|Kowloon_City	B.1.1.63	20B	3
HKcase_953|Epidemiologically_linked_with_local_case|2020-08-11|Tuen_Mun	B.1.1.63	20B	3
HKcase_954|Local_case|2020-08-11|Tsuen_Wan	B.1.1.63	20B	3
HKcase_955|Epidemiologically_linked_with_local_case|2020-08-11|Shatin	B.1.1.63	20B	3
HKcase_956|Epidemiologically_linked_with_local_case|2020-08-11|Kwai_Tsing	B.1.1.63	20B	3
HKcase_957|Epidemiologically_linked_with_local_case|2020-08-11|Kwun_Tong	B.1.1.63	20B	3
HKcase_958|Epidemiologically_linked_with_local_case|2020-08-11|Yuen_Long	B.1.1.63	20B	3
HKcase_959|Epidemiologically_linked_with_local_case|2020-08-12|Wong_Tai_Sin	B.1.1.63	unknown	3
HKcase_960|Local_case|2020-08-12|Kowloon_City	B.1.1.63	20B	3
HKcase_961|Local_case|2020-08-12|Kowloon_City	B.1.1.63	20B	3
HKcase_962|Epidemiologically_linked_with_local_case|2020-08-12|Tuen_Mun	B.1.1.63	unknown	3
HKcase_963|Local_case|2020-08-12|Kowloon_City	B.1.1.63	20B	3
HKcase_964|Epidemiologically_linked_with_local_case|2020-08-12|Yuen_Long	B.1.1.63	20B	3
HKcase_965|Epidemiologically_linked_with_local_case|2020-08-12|Sai_Kung	B.1.1.63	20B	3
HKcase_966|Epidemiologically_linked_with_local_case|2020-08-12|Yuen_Long	B.1.1.63	20B	3
HKcase_967|Local_case|2020-08-12|Yuen_Long	B.1.1.63	20B	3
HKcase_968|Epidemiologically_linked_with_local_case|2020-08-12|Yuen_Long	B.1.1.63	20B	3
HKcase_969|Epidemiologically_linked_with_local_case|2020-08-12|North	B.1.1.63	20B	3
HKcase_970|Epidemiologically_linked_with_local_case|2020-08-12|North	B.1.1.63	20B	3
HKcase_971|Local_case|2020-08-12|Eastern	B.1.1.63	20B	3
HKcase_972|Epidemiologically_linked_with_local_case|2020-08-12|Tsuen_Wan	B.1.1.63	20B	3
HKcase_973|Epidemiologically_linked_with_local_case|2020-08-12|Wong_Tai_Sin	B.1.1.63	20B	3
HKcase_974|Epidemiologically_linked_with_local_case|2020-08-12|Tsuen_Wan	B.1.1.63	20B	3
HKcase_975|Local_case|2020-08-12|North	B.1.1.63	20B	3
HKcase_976|Epidemiologically_linked_with_local_case|2020-08-12|North	B.1.1.63	20B	3
HKcase_977|Epidemiologically_linked_with_local_case|2020-08-12|North	B.1.1.63	20B	3
HKcase_978|Epidemiologically_linked_with_local_case|2020-08-12|Tsuen_Wan	B.1.1.63	20B	3
HKcase_979|Epidemiologically_linked_with_local_case|2020-08-12|Eastern	B.1.1.63	20B	3
HKcase_980|Epidemiologically_linked_with_local_case|2020-08-12|Eastern	B.1.1.63	20B	3
HKcase_981|Local_case|2020-08-12|Sham_Shui_Po	B.1.1.63	unknown	3
HKcase_982|Local_case|2020-08-12|Central_and_Western	B.1.1.63	20B	3
HKcase_983|Local_case|2020-08-12|Kwai_Tsing	B.1.1.63	20B	3
HKcase_984|Local_case|2020-08-12|Tuen_Mun	B.1.1.63	20B	3
HKcase_985|Local_case|2020-08-13|Sham_Shui_Po	B.1.1.63	20B	3
HKcase_986|Epidemiologically_linked_with_local_case|2020-08-13|Sham_Shui_Po	B.1.1.63	20B	3
HKcase_987|Local_case|2020-08-13|Yuen_Long	B.1.1.63	unknown	3
HKcase_988|Epidemiologically_linked_with_local_case|2020-08-13|Shatin	B.1.1.63	20B	3
HKcase_989|Local_case|2020-08-13|Shatin	B.1.1.63	20B	3
HKcase_990|Local_case|2020-08-13|Sai_Kung	B.1.1.63	20B	3
HKcase_991|Local_case|2020-08-13|Kwun_Tong	B.1.1.63	20B	3
HKcase_992|Epidemiologically_linked_with_local_case|2020-08-13|Tuen_Mun	B.1.1.63	20B	3
HKcase_993|Epidemiologically_linked_with_local_case|2020-08-13|Sham_Shui_Po	B.1.1.63	20B	3
HKcase_994|Local_case|2020-08-13|Kowloon_City	B.1.1.63	20B	3
HKcase_995|Local_case|2020-08-13|Kwai_Tsing	B.1.1.63	20B	3
HKcase_996|Epidemiologically_linked_with_local_case|2020-08-13|Central_and_western	B.1.1.63	20B	3
HKcase_997|Local_case|2020-08-13|Yuen_Long	B.1.1.63	20B	3
HKcase_998|Epidemiologically_linked_with_local_case|2020-08-13|Yuen_Long	B.1.1.63	20B	3
HKcase_999|Epidemiologically_linked_with_local_case|2020-08-13|Yuen_Long	B.1.1.63	20B	3
HKcase_1000|Local_case|2020-08-13|Kwun_Tong	B.1.1.63	20B	3
HKcase_1001|Epidemiologically_linked_with_local_case|2020-08-13|Wong_Tai_Sin	B.1.1.63	20B	3
HKcase_1002|Local_case|2020-08-14|Sham_Shui_Po	B.1.1.63	20B	3
HKcase_1003|Epidemiologically_linked_with_local_case|2020-08-14|Sham_Shui_Po	B.1.1.63	20B	3
HKcase_1004|Local_case|2020-08-14|Wong_Tai_Sin	B.1.1.63	20B	3
HKcase_1005|Local_case|2020-08-14|Kwai_Tsing	B.1.1.63	20B	3
HKcase_1006|Epidemiologically_linked_with_local_case|2020-08-14|Tuen_Mun	B.1.1.63	20B	3
HKcase_1007|Epidemiologically_linked_with_local_case|2020-08-14|Southern	B.1.1.63	unknown	3
HKcase_1008|Epidemiologically_linked_with_local_case|2020-08-14|Tsuen_Wan	B.1.1.63	unknown	3
HKcase_1009|Epidemiologically_linked_with_local_case|2020-08-15|Kwun_Tong	B.1.1.63	20B	3
HKcase_1010|Epidemiologically_linked_with_local_case|2020-08-15|Sai_Kung	B.1.1.63	unknown	3
HKcase_1011|Epidemiologically_linked_with_local_case|2020-08-15|Sham_Shui_Po	B.1.1.63	20B	3
HKcase_1012|Epidemiologically_linked_with_local_case|2020-08-15|Tuen_Mun	B.1.1.63	unknown	3
HKcase_1013|Epidemiologically_linked_with_local_case|2020-08-15|Kowloon_City	B.1.1.63	20B	3
HKcase_1014|Epidemiologically_linked_with_local_case|2020-08-15|Tuen_Mun	B.1.1.63	20B	3
HKcase_1015|Epidemiologically_linked_with_local_case|2020-08-15|Kowloon_City	B.1.1.63	unknown	3
HKcase_1016|Local_case|2020-08-15|Wan_Chai	B.1.1.63	20B	3
HKcase_1017|Local_case|2020-08-15|Wan_Chai	B.1.1.63	unknown	3
HKcase_1018|Epidemiologically_linked_with_local_case|2020-08-16|Kwun_Tong	B.1.1.63	unknown	3
HKcase_1019|Epidemiologically_linked_with_local_case|2020-08-16|Kwai_Tsing	B.1.1.63	unknown	3
HKcase_1020|Epidemiologically_linked_with_local_case|2020-08-16|Islands	B.1.1.63	20B	3
HKcase_1021|Epidemiologically_linked_with_local_case|2020-08-16|Southern	B.1.1.63	unknown	3
HKcase_1022|Epidemiologically_linked_with_local_case|2020-08-16|Tuen_Mun	B.1.1.63	unknown	3
HKcase_1023|Epidemiologically_linked_with_local_case|2020-08-16|Kwai_Tsing	B.1.1.63	unknown	3
HKcase_1024|Epidemiologically_linked_with_local_case|2020-08-16|Kwai_Tsing	B.1.1.63	unknown	3
HKcase_1025|Local_case|2020-08-16|North	B.1.1.63	20B	3
HKcase_1026|Local_case|2020-08-16|Tai_Po	B.1.1.63	unknown	3
HKcase_1027|Local_case|2020-08-16|Eastern	B.1.1.63	20B	3
HKcase_1028|Epidemiologically_linked_with_local_case|2020-08-16|Wong_Tai_Sin	B.1.1.63	unknown	3
HKcase_1029|Epidemiologically_linked_with_local_case|2020-08-16|Shatin	B.1.1.63	20B	3
HKcase_1030|Epidemiologically_linked_with_local_case|2020-08-16|Tuen_Mun	B.1.1.63	20B	3
HKcase_1031|Epidemiologically_linked_with_local_case|2020-08-16|Tuen_Mun	B.1.1.63	unknown	3
HKcase_1032|Epidemiologically_linked_with_local_case|2020-08-16|Yuen_Long	B.1.1.63	20B	3
HKcase_1033|Epidemiologically_linked_with_local_case|2020-08-16|Yuen_Long	B.1.1.63	20B	3
HKcase_1034|Epidemiologically_linked_with_local_case|2020-08-16|Shatin	B.1.1.63	20B	3
HKcase_1035|Epidemiologically_linked_with_local_case|2020-08-16|Southern	B.1.1.63	20B	3
HKcase_1036|Epidemiologically_linked_with_local_case|2020-08-16|Sham_Shui_Po	B.1.1.63	20B	3
HKcase_1037|Epidemiologically_linked_with_local_case|2020-08-16|Kwai_Tsing	B.1.1.63	unknown	3
HKcase_1038|Epidemiologically_linked_with_local_case|2020-08-16|Kwai_Tsing	B.1.1.63	unknown	3
HKcase_1039|Epidemiologically_linked_with_local_case|2020-08-16|Kwai_Tsing	B.1.1.63	unknown	3
HKcase_1040|Epidemiologically_linked_with_local_case|2020-08-16|Tuen_Mun	B.1.1.63	20B	3
HKcase_1041|Epidemiologically_linked_with_local_case|2020-08-16|Kwai_Tsing	B.1.1	20B	3
HKcase_1042|Epidemiologically_linked_with_local_case|2020-08-16|Tuen_Mun	B.1.1.63	20B	3
HKcase_1043|Epidemiologically_linked_with_local_case|2020-08-16|Tuen_Mun	B.1.1.63	20B	3
HKcase_1044|Epidemiologically_linked_with_local_case|2020-08-16|Yuen_Long	B.1.1	unknown	3
HKcase_1045|Epidemiologically_linked_with_local_case|2020-08-16|Kwai_Tsing	B.1.1.63	20B	3
HKcase_1046|Epidemiologically_linked_with_local_case|2020-08-16|Tuen_Mun	B.1.1.63	unknown	3
HKcase_1047|Epidemiologically_linked_with_local_case|2020-08-16|Yuen_Long	B.1.1.63	unknown	3
HKcase_1048|Epidemiologically_linked_with_local_case|2020-08-16|Wong_Tai_Sin	B.1.1.63	unknown	3
HKcase_1049|Epidemiologically_linked_with_local_case|2020-08-16|Tuen_Mun	B.1.1.63	unknown	3
HKcase_1050|Epidemiologically_linked_with_local_case|2020-08-16|Southern	B.1.1.63	20B	3
HKcase_1051|Epidemiologically_linked_with_local_case|2020-08-16|Tuen_Mun	B.1.1.63	20B	3
HKcase_1052|Epidemiologically_linked_with_local_case|2020-08-16|Kwai_Tsing	B.1.1.63	20B	3
HKcase_1053|Epidemiologically_linked_with_local_case|2020-08-16|Eastern	B.1.1.63	unknown	3
HKcase_1054|Local_case|2020-08-16|Yuen_Long	B.1.1.63	20B	3
HKcase_1055|Epidemiologically_linked_with_local_case|2020-08-16|Tuen_Mun	B.1.1	unknown	3
HKcase_1056|Local_case|2020-08-17|Kwun_Tong	B.1.1.63	20B	3
HKcase_1057|Local_case|2020-08-17|Yuen_Long	B.1.1.63	unknown	3
HKcase_1058|Epidemiologically_linked_with_local_case|2020-08-17|North	B.1.1.63	20B	3
HKcase_1059|Local_case|2020-08-17|Yuen_Long	B.1.1.63	20B	3
HKcase_1060|Epidemiologically_linked_with_local_case|2020-08-17|Central_and_Western	B.1.1.63	20B	3
HKcase_1061|Imported|2020-08-17|NA	B.1.36.36	20A	3
HKcase_1062|Local_case|2020-08-17|North	B.1.1.63	unknown	3
HKcase_1063|Local_case|2020-08-17|Yuen_Long	B.1.1.63	20B	3
HKcase_1064|Local_case|2020-08-17|Kwun_Tong	B.1.1.63	unknown	3
HKcase_1065|Epidemiologically_linked_with_local_case|2020-08-17|Kwun_Tong	B.1.1.63	20B	3
HKcase_1066|Epidemiologically_linked_with_local_case|2020-08-18|Tuen_Mun	B.1.1.63	unknown	3
HKcase_1067|Epidemiologically_linked_with_local_case|2020-08-18|Kwun_Tong	B.1.1.63	20B	3
HKcase_1068|Epidemiologically_linked_with_local_case|2020-08-18|Shatin	B.1.1.63	20B	3
HKcase_1069|Epidemiologically_linked_with_local_case|2020-08-18|Yuen_Long	B.1.1.63	20B	3
HKcase_1070|Epidemiologically_linked_with_local_case|2020-08-18|Yuen_Long	B.1.1.63	20B	3
HKcase_1071|Epidemiologically_linked_with_local_case|2020-08-18|Shatin	B.1.1.63	20B	3
HKcase_1072|Epidemiologically_linked_with_local_case|2020-08-18|Yuen_Long	B.1.1.63	20B	3
HKcase_1073|Epidemiologically_linked_with_local_case|2020-08-19|Yau_Tsim_Mong	B.1.1.63	20B	3
HKcase_1074|Epidemiologically_linked_with_local_case|2020-08-19|Kwun_Tong	B.1.1.63	20B	3
HKcase_1075|Epidemiologically_linked_with_local_case|2020-08-19|North	B.1.1.63	20B	3
HKcase_1076|Local_case|2020-08-19|Yau_Tsim_Mong	B.1.1.63	20B	3
HKcase_1077|Epidemiologically_linked_with_local_case|2020-08-19|Yau_Tsim_Mong	B.1.1.63	20B	3
HKcase_1078|Local_case|2020-08-19|Sai_Kung	B.1.1.63	20B	3
HKcase_1079|Epidemiologically_linked_with_local_case|2020-08-19|Tai_Po	B.1.1.63	20B	3
HKcase_1080|Local_case|2020-08-19|Kwun_Tong	B.1.1.63	20B	3
HKcase_1081|Epidemiologically_linked_with_local_case|2020-08-19|Sham_Shui_Po	B.1.1.63	20B	3
HKcase_1082|Epidemiologically_linked_with_local_case|2020-08-20|Tuen_Mun	B.1.1.63	20B	3
HKcase_1083|Epidemiologically_linked_with_local_case|2020-08-20|Shatin	B.1.1.63	20B	3
HKcase_1084|Local_case|2020-08-20|Sham_Shui_Po	B.1.1.63	20B	3
HKcase_1085|Local_case|2020-08-20|Sham_Shui_Po	B.1.1.63	unknown	3
HKcase_1086|Epidemiologically_linked_with_local_case|2020-08-21|Yau_Tsim_Mong	B.1.1.63	20B	3
HKcase_1087|Epidemiologically_linked_with_local_case|2020-08-21|Sham_Shui_Po	B.1.1.63	20B	3
HKcase_1088|Epidemiologically_linked_with_local_case|2020-08-21|Tsuen_Wan	B.1.1.63	20B	3
HKcase_1089|Epidemiologically_linked_with_local_case|2020-08-21|Yuen_Long	B.1.1.63	20B	3
HKcase_1090|Local_case|2020-08-21|Kowloon_City	B.1.1.63	20B	3
HKcase_1091|Local_case|2020-08-21|Tuen_Mun	B.1.1.63	20B	3
HKcase_1092|Epidemiologically_linked_with_local_case|2020-08-22|Sham_Shui_Po	B.1.1.398	20B	3
HKcase_1093|Epidemiologically_linked_with_local_case|2020-08-22|Tai_Po	B.1.1.63	20B	3
HKcase_1094|Local_case|2020-08-22|Sai_Kung	B.1.1.63	20B	3
HKcase_1095|Local_case|2020-08-22|Yau_Tsim_Mong	B.1.1.63	20B	3
HKcase_1096|Epidemiologically_linked_with_local_case|2020-08-22|Tuen_Mun	B.1.1.63	20B	3
HKcase_1097|Local_case|2020-08-23|Kwun_Tong	B.1.1.63	20B	3
HKcase_1098|Epidemiologically_linked_with_local_case|2020-08-23|Sham_Shui_Po	B.1.1.63	20B	3
HKcase_1099|Epidemiologically_linked_with_local_case|2020-08-23|Kowloon_City	B.1.1.63	unknown	3
HKcase_1100|Local_case|2020-08-23|Kwun_Tong	B.1.1.63	20B	3
HKcase_1101|Local_case|2020-08-23|Yau_Tsim_Mong	B.1.1.63	20B	3
HKcase_1102|Epidemiologically_linked_with_local_case|2020-08-23|Tsuen_Wan	B.1.1.63	20B	3
HKcase_1103|Epidemiologically_linked_with_local_case|2020-08-23|Kwai_Tsing	B.1.1.63	20B	3
HKcase_1104|Local_case|2020-08-24|Eastern	B.1.1.63	20B	3
HKcase_1105|Epidemiologically_linked_with_local_case|2020-08-24|Yuen_Long	B.1.1.63	20B	3
HKcase_1106|Local_case|2020-08-25|Sai_Kung	B.1.1.63	20B	3
HKcase_1107|Epidemiologically_linked_with_local_case|2020-08-25|Yuen_Long	B.1.1.63	20B	3
HKcase_1108|Epidemiologically_linked_with_local_case|2020-08-26|Kwai_Tsing	B.1.1.63	20B	3
HKcase_1109|Local_case|2020-08-26|Yuen_Long	B.1.1.63	20B	3
HKcase_1110|Local_case|2020-08-26|Yau_Tsim_Mong	B.1.1.220	20B	3
HKcase_1111|Epidemiologically_linked_with_local_case|2020-08-26|Kowloon_City	B.1.1.63	20B	3
HKcase_1112|Epidemiologically_linked_with_local_case|2020-08-26|Kwai_Tsing	B.1.1.63	20B	3
HKcase_1113|Local_case|2020-08-26|Kowloon_City	B.1.1.63	20B	3
HKcase_1114|Epidemiologically_linked_with_local_case|2020-08-26|Eastern	B.1.1.63	20B	3
HKcase_1115|Local_case|2020-08-27|Kwai_Tsing	B.1.1.63	20B	3
HKcase_1116|Local_case|2020-08-27|Sham_Shui_Po	B.1.1.63	20B	3
HKcase_1117|Local_case|2020-08-28|Yau_Tsim_Mong	B.1.1.63	20B	3
HKcase_1118|Epidemiologically_linked_with_local_case|2020-08-28|Eastern	B.1.1.63	20B	3
HKcase_1119|Local_case|2020-08-28|Kwun_Tong	B.1.1.63	20B	3
HKcase_1120|Epidemiologically_linked_with_local_case|2020-08-28|Kowloon_City	B.1.1.63	20B	3
HKcase_1121|Local_case|2020-08-29|Yuen_Long	B.1.1.63	20B	3
HKcase_1122|Epidemiologically_linked_with_local_case|2020-08-29|Kwun_Tong	B.1.1.63	20B	3
HKcase_1123|Local_case|2020-08-29|Kwun_Tong	B.1.1.63	20B	3
HKcase_1124|Epidemiologically_linked_with_local_case|2020-09-01|Tsuen_Wan	B.1.1.220	20B	3
HKcase_1125|Local_case|2020-09-01|Yuen_Long	B.1.1.63	20B	3
HKcase_1126|Local_case|2020-09-02|Shatin	B.1.1.63	20B	3
HKcase_1127|Epidemiologically_linked_with_local_case|2020-09-02|Tsuen_Wan	B.1.1.63	20B	3
HKcase_1128|Epidemiologically_linked_with_local_case|2020-09-02|Tsuen_Wan	B.1.1.63	20B	3
HKcase_1129|Epidemiologically_linked_with_local_case|2020-09-02|Yau_Tsim_Mong	B.1.1.220	20B	3
HKcase_1130|Local_case|2020-09-02|Yau_Tsim_Mong	B.1.1.220	20B	3
HKcase_1131|Epidemiologically_linked_with_local_case|2020-09-03|Central_and_Western	B.1.1.63	20B	3
HKcase_1132|Local_case|2020-09-03|Kowloon_City	B.1.1.63	20B	3
HKcase_1133|Epidemiologically_linked_with_local_case|2020-09-04|Kowloon_City	B.1.1.63	20B	3
HKcase_1134|Epidemiologically_linked_with_local_case|2020-09-05|Yau_Tsim_Mong	B.1.1.220	20B	3
HKcase_1135|Epidemiologically_linked_with_local_case|2020-09-05|Kowloon_City	B.1.1.63	20B	3
HKcase_1136|Epidemiologically_linked_with_local_case|2020-09-06|Wong_Tai_Sin	B.1.1.220	20B	3
HKcase_1137|Local_case|2020-09-06|Yau_Tsim_Mong	B.1.1.63	20B	3
HKcase_1138|Epidemiologically_linked_with_local_case|2020-09-06|Yau_Tsim_Mong	B.1.1.63	20B	3
HKcase_1139|Local_case|2020-09-06|Tsuen_Wan	B.1.1.63	20B	3
HKcase_1140|Local_case|2020-09-06|Yuen_Long	B.1.1.63	20B	3
HKcase_1141|Local_case|2020-09-06|Wong_Tai_Sin	B.1.1.63	20B	3
HKcase_1142|Local_case|2020-09-07|Tsuen_Wan	B.1.1.63	20B	3
HKcase_1143|Epidemiologically_linked_with_local_case|2020-09-07|Shatin	B.1.1.63	20B	3
HKcase_1144|Local_case|2020-09-07|Kwai_Tsing	B.1.1.63	unknown	3
HKcase_1145|Epidemiologically_linked_with_local_case|2020-09-07|Kwai_Tsing	B.1.1.63	20B	3
HKcase_1146|Local_case|2020-09-07|Kwun_Tong	B.1.1.63	20B	3
HKcase_1147|Epidemiologically_linked_with_local_case|2020-09-07|Shatin	B.1.1.63	20B	3
HKcase_1148|Epidemiologically_linked_with_local_case|2020-09-07|Kwai_Tsing	B.1.1.63	20B	3
HKcase_1149|Epidemiologically_linked_with_local_case|2020-09-08|Tuen_Mun	B.1.1.63	20B	3
HKcase_1150|Local_case|2020-09-08|Tuen_Mun	B.1.1.63	20B	3
HKcase_1151|Epidemiologically_linked_with_local_case|2020-09-09|Shatin	B.1.1.63	20B	3
HKcase_1152|Local_case|2020-09-09|Tuen_Mun	B.1.1.63	20B	3
HKcase_1153|Imported|2020-09-10|NA	B.1.36.18	20A	3
HKcase_1154|Epidemiologically_linked_with_local_case|2020-09-10|Kwun_Tong	B.1.1.63	unknown	3
HKcase_1155|Local_case|2020-09-10|Yuen_Long	B.1.1.63	unknown	3
HKcase_1156|Imported|2020-09-11|NA	B.1.1.63	20B	3
HKcase_1157|Local_case|2020-09-12|Kwun_tong	B.1.1.63	20B	3
HKcase_1158|Imported|2020-09-12|NA	B.1.1.63	unknown	3
HKcase_1159|Epidemiologically_linked_with_local_case|2020-09-12|Kwun_Tong	B.1.1.63	20B	3
HKcase_1160|Epidemiologically_linked_with_local_case|2020-09-12|Kwun_Tong	B.1.1.63	20B	3
HKcase_1161|Epidemiologically_linked_with_local_case|2020-09-12|Kwun_Tong	B.1.1.63	unknown	3
HKcase_1162|Local_case|2020-09-12|Kwai_Tsing	B.1.1.63	20B	3
HKcase_1163|Local_case|2020-09-12|Wong_Tai_Sin	B.1.1.63	20B	3
HKcase_1164|Imported|2020-09-13|NA	B.1.369	20C	3
HKcase_1165|Epidemiologically_linked_with_local_case|2020-09-13|Tuen_Mun	B.1.1.63	20B	3
HKcase_1166|Epidemiologically_linked_with_local_case|2020-09-13|Sham_Shui_Po	B.1.1.63	20B	3
HKcase_1167|Epidemiologically_linked_with_local_case|2020-09-13|Tuen_Mun	B.1.1.63	20B	3
HKcase_1168|Epidemiologically_linked_with_local_case|2020-09-14|Sham_Shui_Po	B.1.1.63	20B	3
HKcase_1169|Epidemiologically_linked_with_local_case|2020-09-14|Sham_Shui_Po	B.1.1.63	20B	3
HKcase_1170|Epidemiologically_linked_with_local_case|2020-09-14|Tuen_Mun	B.1.1.63	20B	3
HKcase_1171|Local_case|2020-09-14|Tuen_Mun	B.1.1.63	20B	3
HKcase_1172|Epidemiologically_linked_with_local_case|2020-09-14|Yuen_Long	B.1.1.63	20B	3
HKcase_1173|Local_case|2020-09-14|Tuen_Mun	B.1.1.63	20B	3
HKcase_1174|Imported|2020-09-17|NA	B.1.1.138	20B	3
HKcase_1175|Local_case|2020-09-17|Yuen_Long	B.1.1.63	20B	3
HKcase_1176|Epidemiologically_linked_with_local_case|2020-09-17|Wong_Tai_Sin	B.1.1.63	20B	3
HKcase_1177|Local_case|2020-09-19|Shatin	B.1.1.63	20B	3
HKcase_1178|Local_case|2020-09-19|Tuen_Mun	B.1.1.63	20B	3
HKcase_1179|Epidemiologically_linked_with_local_case|2020-09-19|Tuen_Mun	B.1.1.63	20B	3
HKcase_1180|Imported|2020-09-20|Kowloon_City	B.1.36.27	20A	3
HKcase_1181|Imported|2020-09-20|Kowloon_City	B.1.36.27	20A	3
HKcase_1182|Imported|2020-09-20|Yau_Tsim_Mong	B.1.36.27	20A	3
HKcase_1183|Imported|2020-09-20|Yau_Tsim_Mong	B.1.36.27	20A	3
HKcase_1184|Imported|2020-09-20|Yau_Tsim_Mong	B.1.36.27	20A	3
HKcase_1185|Imported|2020-09-22|Eastern	B.1.36	20A	3
HKcase_1186|Epidemiologically_linked_with_local_case|2020-09-23|Tuen_Mun	B.1.1.63	20B	3
HKcase_1187|Epidemiologically_linked_with_local_case|2020-09-23|Kowloon_City	B.1.1.63	20B	3
HKcase_1188|Imported|2020-09-24|Wan_Chai	B.1.1.63	20B	3
HKcase_1189|Epidemiologically_linked_with_local_case|2020-09-24|Kowloon_City	B.1.1.63	20B	3
HKcase_1190|Epidemiologically_linked_with_local_case|2020-09-24|Tuen_Mun	B.1.1.63	20B	3
HKcase_1191|Epidemiologically_linked_with_local_case|2020-09-25|Tuen_Mun	B.1.1.63	20B	3
HKcase_1192|Epidemiologically_linked_with_local_case|2020-09-25|Tsuen_Wan	B.1.1.63	20B	3
HKcase_1193|Local_case|2020-09-27|Sham_Shui_Po	B.1.36.27	20A	3
HKcase_1194|Imported|2020-09-28|NA	B.1.499	20C	3
HKcase_1195|Epidemiologically_linked_with_local_case|2020-09-28|Kowloon_City	B.1.1.63	20B	3
HKcase_1196|Imported|2020-09-30|Yau_Tsim_Mong	B.1.1.63	20B	4
HKcase_1197|Imported|2020-09-30|Yau_Tsim_Mong	B.1.1	20B	4
HKcase_1198|Imported|2020-10-01|NA	B.1.1	20B	4
HKcase_1199|Local_case|2020-10-01|Yau_Tsim_Mong/_Kwun_Tong	B.1.36.27	20A	4
HKcase_1200|Imported|2020-10-02|Islands	B.1.1.141	20B	4
HKcase_1201|Local_case|2020-10-02|Yau_Tsim_Mong	B.1.36.27	20A	4
HKcase_1202|Epidemiologically_linked_with_local_case|2020-10-03|Shatin	B.1.36.27	20A	4
HKcase_1203|Imported|2020-10-04|Yau_Tsim_Mong	B.1.36.27	20A	4
HKcase_1204|Epidemiologically_linked_with_local_case|2020-10-04|Kwai_Tsing	B.1.36.27	20A	4
HKcase_1205|Imported|2020-10-05|NA	B.1.1	20B	4
HKcase_1206|Local_case|2020-10-05|Kwai_Tsing	B.1.1.63	20B	4
HKcase_1207|Epidemiologically_linked_with_local_case|2020-10-05|Yau_Tsim_Mong	B.1.36.27	20A	4
HKcase_1208|Epidemiologically_linked_with_Imported|2020-10-05|Yau_Tsim_Mong	B.1.36.27	20A	4
HKcase_1209|Epidemiologically_linked_with_Imported|2020-10-05|Yau_Tsim_Mong	B.1.36.27	20A	4
HKcase_1210|Epidemiologically_linked_with_local_case|2020-10-06|Yau_Tsim_Mong	B.1.36	unknown	4
HKcase_1211|Epidemiologically_linked_with_Imported|2020-10-06|Yau_Tsim_Mong	B.1.36.27	20A	4
HKcase_1212|Local_case|2020-10-06|Wan_Chai	B.1.36	20A	4
HKcase_1213|Local_case|2020-10-06|Tuen_Mun	B.1.36.27	20A	4
HKcase_1214|Epidemiologically_linked_with_local_case|2020-10-07|Yau_Tsim_Mong	B.1.36.27	20A	4
HKcase_1215|Epidemiologically_linked_with_local_case|2020-10-07|Kwun_Tong	B.1.36.27	20A	4
HKcase_1216|Local_case|2020-10-07|Yau_Tsim_Mong	B.1.36.27	20A	4
HKcase_1217|Epidemiologically_linked_with_local_case|2020-10-07|Tuen_Mun	B.1.36.27	20A	4
HKcase_1218|Imported|2020-10-07|NA	B.1.36.29	20A	4
HKcase_1219|Imported|2020-10-07|NA	B.1.36	20A	4
HKcase_1220|Local_case|2020-10-07|Kwai_Tsing	B.1.1.63	20B	4
HKcase_1221|Epidemiologically_linked_with_local_case|2020-10-07|Yau_Tsim_Mong	B.1.36	unknown	4
HKcase_1222|Epidemiologically_linked_with_local_case|2020-10-07|NA	B.1.36.27	20A	4
HKcase_1223|Local_case|2020-10-07|Sai_Kung	B.1.36.27	20A	4
HKcase_1224|Epidemiologically_linked_with_local_case|2020-10-07|Sai_Kung	B.1.36.27	20A	4
HKcase_1225|Imported|2020-10-08|Islands	B.1.1.372	20B	4
HKcase_1226|Epidemiologically_linked_with_local_case|2020-10-08|Wong_Tai_Sin	B.1.36	unknown	4
HKcase_1227|Epidemiologically_linked_with_local_case|2020-10-08|Kwai_Tsing	B.1.1.63	20B	4
HKcase_1228|Epidemiologically_linked_with_local_case|2020-10-08|Sai_Kung	B.1.36.27	20A	4
HKcase_1229|Epidemiologically_linked_with_local_case|2020-10-08|Kwai_Tsing	B.1.1.63	20B	4
HKcase_1230|Epidemiologically_linked_with_local_case|2020-10-08|Kwai_Tsing	B.1.1.63	20B	4
HKcase_1231|Epidemiologically_linked_with_local_case|2020-10-08|Kwai_Tsing	B.1.1.63	unknown	4
HKcase_1232|Epidemiologically_linked_with_local_case|2020-10-08|Kwai_Tsing	B.1.1.63	20B	4
HKcase_1233|Epidemiologically_linked_with_local_case|2020-10-08|Kwai_Tsing	B.1.1.63	20B	4
HKcase_1234|Epidemiologically_linked_with_local_case|2020-10-08|Kwai_Tsing	B.1.1.63	20B	4
HKcase_1235|Epidemiologically_linked_with_local_case|2020-10-08|Kwai_Tsing	B.1.1.63	20B	4
HKcase_1236|Local_case|2020-10-08|Eastern	B.1.36.27	20A	4
HKcase_1237|Epidemiologically_linked_with_local_case|2020-10-09|Islands	B.1.36	20A	4
HKcase_1238|Epidemiologically_linked_with_local_case|2020-10-09|Tuen_Mun	B.1.36.27	20A	4
HKcase_1239|Local_case|2020-10-09|Sham_Shui_Po	B.1.36.27	20A	4
HKcase_1240|Epidemiologically_linked_with_local_case|2020-10-09|NA	B.1.36	20A	4
HKcase_1241|Epidemiologically_linked_with_local_case|2020-10-09|Tai_Po	B.1.36	20A	4
HKcase_1242|Epidemiologically_linked_with_local_case|2020-10-09|Kwun_Tong	B.1.36	20A	4
HKcase_1243|Epidemiologically_linked_with_local_case|2020-10-10|Kwai_Tsing	B.1.1.63	20B	4
HKcase_1244|Epidemiologically_linked_with_local_case|2020-10-10|Sham_Shui_Po	B.1.36.27	20A	4
HKcase_1245|Epidemiologically_linked_with_local_case|2020-10-10|Islands	B.1.36	20A	4
HKcase_1246|Epidemiologically_linked_with_local_case|2020-10-11|Kwai_Tsing	B.1.1.63	20B	4
HKcase_1247|Epidemiologically_linked_with_local_case|2020-10-11|Kwai_Tsing	B.1.1.63	20B	4
HKcase_1248|Epidemiologically_linked_with_local_case|2020-10-11|Tsuen_Wan	B.1.1.63	20B	4
HKcase_1249|Epidemiologically_linked_with_local_case|2020-10-11|Eastern	B.1.36.27	20A	4
HKcase_1250|Epidemiologically_linked_with_local_case|2020-10-12|Kwai_Tsing	B.1.1.63	20B	4
HKcase_1251|Epidemiologically_linked_with_local_case|2020-10-12|Kwai_Tsing	B.1.1.63	20B	4
HKcase_1252|Imported|2020-10-12|Islands	B.1.177.57	20E (EU1)	4
HKcase_1253|Imported|2020-10-12|Islands	B.1.177.57	20E (EU1)	4
HKcase_1254|Epidemiologically_linked_with_local_case|2020-10-12|TAI_PO	B.1.36	20A	4
HKcase_1255|Local_case|2020-10-13|Sai_Kung	B.1.36.27	20A	4
HKcase_1256|Local_case|2020-10-13|Kwun_Tong	B.1.36.27	20A	4
HKcase_1257|Epidemiologically_linked_with_local_case|2020-10-13|Sai_Kung	B.1.36.27	20A	4
HKcase_1258|Epidemiologically_linked_with_local_case|2020-10-13|Tsuen_Wan	B.1.36.27	20A	4
HKcase_1259|Local_case|2020-10-15|Islands	B.1.36	20A	4
HKcase_1260|Epidemiologically_linked_with_local_case|2020-10-15|Sai_Kung	B.1.36.27	20A	4
HKcase_1261|Imported|2020-10-15|Yau_Tsim_Mong	B.1.1.216	20B	4
HKcase_1262|Epidemiologically_linked_with_local_case|2020-10-15|Yau_Tsim_Mong	B.1.36.27	20A	4
HKcase_1263|Imported|2020-10-15|Yau_Tsim_Mong	B.1.1.216	20B	4
HKcase_1264|Local_case|2020-10-16|Sai_Kung	B.1.36.27	20A	4
HKcase_1265|Epidemiologically_linked_with_local_case|2020-10-18|NA	B.1.36	20A	4
HKcase_1266|Epidemiologically_linked_with_local_case|2020-10-18|NA	B.1.1.63	20B	4
HKcase_1267|Imported|2020-10-19|Islands	B.1.1.349	20B	4
HKcase_1268|Imported|2020-10-19|Islands	B.1.1.349	20B	4
HKcase_1269|Epidemiologically_linked_with_local_case|2020-10-19|Tai_Po	B.1.36	20A	4
HKcase_1270|Local_case|2020-10-20|Eastern	B.1.36.27	20A	4
HKcase_1271|Imported|2020-10-20|Central_and_Western	B.1.177	20E (EU1)	4
HKcase_1272|Imported|2020-10-21|Kwai_Tsing	C.18	unknown	4
HKcase_1273|Imported|2020-10-21|Kwai_Tsing	C.18	20D	4
HKcase_1274|Epidemiologically_linked_with_local_case|2020-10-21|Kwai_Tsing	B.1.1.63	20B	4
HKcase_1275|Imported|2020-10-21|NA	B.1.426	unknown	4
HKcase_1276|Imported|2020-10-22|NA	B.1.1.216	20B	4
HKcase_1277|Imported|2020-10-22|NA	B.1.36	20A	4
HKcase_1278|Local_case|2020-10-22|Islands	B.1.36	20A	4
HKcase_1279|Epidemiologically_linked_with_Imported|2020-10-23|Central_and_Western/_Islands	B.1.1.349	20B	4
HKcase_1280|Imported|2020-10-23|NA	B.1.1.461	20B	4
HKcase_1281|Imported|2020-10-24|NA	B.1.177	20E (EU1)	4
HKcase_1282|Local_case|2020-10-24|Eastern	B.1.36.27	20A	4
HKcase_1283|Imported|2020-10-24|Central_and_Western	B.1.160	20A.EU2	4
HKcase_1284|Imported|2020-10-25|Islands	B.1.565	20A	4
HKcase_1285|Local_case|2020-10-25|Sai_Kung	B.1.36.27	20A	4
HKcase_1286|Imported|2020-10-26|Eastern	B.1.1.1	unknown	4
HKcase_1287|Imported|2020-10-26|Eastern	B.1.1	20B	4
HKcase_1288|Epidemiologically_linked_with_local_case|2020-10-29|Kowloon_City	B.1.36.27	20A	4
HKcase_1289|Imported|2020-10-29|Southern	B.1.221	20A	4
HKcase_1290|Imported|2020-10-29|Central_and_Western	B.1	20C	4
HKcase_1291|Imported|2020-10-30|Central_and_Western	B.1	20A	4
HKcase_1292|Imported|2020-10-30|Yau_Tsim_Mong	B.1	20A	4
HKcase_1293|Imported|2020-10-30|NA	B.1.36	20A	4
HKcase_1294|Imported|2020-10-30|NA	B.1.36	20A	4
HKcase_1295|Local_case|2020-10-30|Eastern	B.1.36.27	20A	4
HKcase_1296|Imported|2020-10-31|Central_and_Western	B.1.36.8	20A	4
HKcase_1297|Imported|2020-10-31|NA	B.1.258	20A	4
HKcase_1298|Local_case|2020-11-01|Yau_Tsim_Mong	B.1.36.27	20A	4
HKcase_1299|Local_case|2020-11-02|Tai_Po	B.1.36.27	20A	4
HKcase_1300|Epidemiologically_linked_with_local_case|2020-11-02|Tai_Po	B.1.36.27	20A	4
HKcase_1301|Epidemiologically_linked_with_local_case|2020-11-02|Tai_Po	B.1.36.27	20A	4
HKcase_1302|Epidemiologically_linked_with_local_case|2020-11-03|Tai_Po	B.1.36.27	20A	4
HKcase_1303|Imported|2020-11-03|Eastern	B.1.177.7	20E (EU1)	4
HKcase_1304|Imported|2020-11-03|Eastern	B.1.1.39	20B	4
HKcase_1305|Epidemiologically_linked_with_local_case|2020-11-03|Tai_Po	B.1.36.27	20A	4
HKcase_1306|Local_case|2020-11-03|Wan_Chai	B.1.36.27	20A	4
HKcase_1307|Imported|2020-11-03|Yau_Tsim_Mong	B.1.1.63	20B	4
HKcase_1308|Epidemiologically_linked_with_local_case|2020-11-04|Tai_Po	B.1.36.27	20A	4
HKcase_1309|Epidemiologically_linked_with_local_case|2020-11-04|Tai_Po	B.1.36.27	20A	4
HKcase_1310|Local_case|2020-11-05|Yuen_Long	B.1.2	20G	4
HKcase_1311|Imported|2020-11-05|Central_and_Western	B.1.210	unknown	4
HKcase_1312|Imported|2020-11-05|Yau_Tsim_Mong	B.1.1.317	20B	4
HKcase_1313|Imported|2020-11-06|Kowloon_City	B.1.470	20A	4
HKcase_1314|Imported|2020-11-07|NA	B.1.177.57	unknown	4
HKcase_1315|Local_case|2020-11-07|Tai_Po	B.1.36	unknown	4
HKcase_1316|Imported|2020-11-08|Kowloon_City	B.1.1.117	20B	4
HKcase_1317|Local_case|2020-11-08|Islands	B.1.426	20C	4
HKcase_1318|Imported|2020-11-08|NA	B.1.1.63	20B	4
HKcase_1319|Local_case|2020-11-08|Tai_Po	B.1.36.27	20A	4
HKcase_1320|Epidemiologically_linked_with_local_case|2020-11-10|Tai_Po	B.1.36.27	20A	4
HKcase_1321|Imported|2020-11-10|NA	B.1.36.19	20A	4
HKcase_1322|Epidemiologically_linked_with_local_case|2020-11-10|Shatin	B.1.36	unknown	4
HKcase_1323|Epidemiologically_linked_with_imported|2020-11-10|Islands	B.1.1	unknown	4
HKcase_1324|Local_case|2020-11-11|Tuen_Mun	B.1.36	unknown	4
HKcase_1325|Local_case|2020-11-11|Tsuen_Wan	B.1.36.27	20A	4
HKcase_1326|Local_case|2020-11-12|Sham_Shui_Po	B.1.36.27	20A	4
HKcase_1327|Imported|2020-11-12|NA	B.1.36	unknown	4
HKcase_1328|Imported|2020-11-12|NA	B.1.36.18	20A	4
HKcase_1329|Imported|2020-11-12|NA	B.1.36	unknown	4
HKcase_1330|Imported|2020-11-12|Central_and_Western	B.1.1	20B	4
HKcase_1331|Epidemiologically_linked_with_local_case|2020-11-12|NA	B.1.2	20G	4
HKcase_1332|Imported|2020-11-12|NA	B.1.1	20B	4
HKcase_1333|Imported|2020-11-12|Wan_Chai	B.1	20A	4
HKcase_1334|Local_case|2020-11-12|Tsuen_Wan	B.1.36.27	20A	4
HKcase_1335|Imported|2020-11-12|NA	B.1.470	20A	4
HKcase_1336|Imported|2020-11-12|NA	B.1.470	20A	4
HKcase_1337|Local_case|2020-11-13|Tai_Po	B.1.36.27	20A	4
HKcase_1338|Local_case|2020-11-13|Yau_Tsim_Mong	B.1.36.27	20A	4
HKcase_1339|Epidemiologically_linked_with_local_case|2020-11-13|Eastern	B.1.36.27	20A	4
HKcase_1340|Epidemiologically_linked_with_local_case|2020-11-13|Sham_Shui_Po	B.1.36.27	20A	4
HKcase_1341|Local_case|2020-11-14|Wong_Tai_Sin	B.1.36.27	20A	4
HKcase_1342|Epidemiologically_linked_with_local_case|2020-11-14|Tai_Po	B.1.36.27	20A	4
HKcase_1343|Imported|2020-11-14|NA	B.1	20A	4
HKcase_1344|Imported|2020-11-14|NA	B.1.1	20B	4
HKcase_1345|Epidemiologically_linked_with_local_case|2020-11-14|Tsuen_Wan	B.1.36.27	20A	4
HKcase_1346|Imported|2020-11-14|NA	B.1.36	20A	4
HKcase_1347|Imported|2020-11-15|NA	B.1.36.19	20A	4
HKcase_1348|Imported|2020-11-15|NA	B.1.1	20B	4
HKcase_1349|Imported|2020-11-15|NA	B.1.258	20A	4
HKcase_1350|Imported|2020-11-15|Southern	B.1.160	20A.EU2	4
HKcase_1351|Imported|2020-11-15|NA	B.1.1.25	20B	4
HKcase_1352|Epidemiologically_linked_with_local_case|2020-11-18|Kwai_Tsing	B.1.36.27	20A	4
HKcase_1353|Epidemiologically_linked_with_local_case|2020-11-18|Kwai_Tsing	B.1.36.27	20A	4
HKcase_1354|Local_case|2020-11-18|Shatin	B.1.36.27	20A	4
HKcase_1355|Epidemiologically_linked_with_local_case|2020-11-21|Central_and_Western	B.1.36.27	20A	4
HKcase_1356|Local_case|2020-11-21|Wong_Tai_Sin	B.1.36.27	20A	4
HKcase_1357|Epidemiologically_linked_with_local_case|2020-11-21|Yau_Tsim_Mong	B.1.36.27	20A	4
HKcase_1358|Epidemiologically_linked_with_local_case|2020-11-21|Shatin	B.1.36.27	20A	4
HKcase_1359|Epidemiologically_linked_with_local_case|2020-11-21|Shatin	B.1.36.27	20A	4
HKcase_1360|Epidemiologically_linked_with_local_case|2020-11-21|Wan_Chai	B.1.36.27	20A	4
HKcase_1361|Epidemiologically_linked_with_local_case|2020-11-21|Yau_Tsim_Mong	B.1.36.27	20A	4
HKcase_1362|Local_case|2020-11-21|Yau_Tsim_Mong	B.1.36.27	20A	4
HKcase_1363|Local_case|2020-11-21|Kowloon_City	B.1.36.27	20A	4
HKcase_1364|Epidemiologically_linked_with_local_case|2020-11-21|Yau_Tsim_Mong	B.1.36.27	20A	4
HKcase_1365|Epidemiologically_linked_with_local_case|2020-11-21|Wong_Tai_Sin	B.1.36.27	20A	4
HKcase_1366|Epidemiologically_linked_with_local_case|2020-11-21|Yau_Tsim_Mong	B.1.36.27	20A	4
HKcase_1367|Local_case|2020-11-21|Sham_Shui_Po	B.1.36.27	20A	4
HKcase_1368|Epidemiologically_linked_with_local_case|2020-11-21|Eastern	B.1.36	unknown	4
HKcase_1369|Local_case|2020-11-21|Tsuen_Wan	B.1.36.27	20A	4
HKcase_1370|Local_case|2020-11-21|Central_and_Western	B.1.36.27	20A	4
HKcase_1371|Epidemiologically_linked_with_local_case|2020-11-21|Wan_Chai	B.1.36.27	20A	4
HKcase_1372|Epidemiologically_linked_with_local_case|2020-11-21|Wan_Chai	B.1.36.27	20A	4
HKcase_1373|Epidemiologically_linked_with_local_case|2020-11-21|Yau_Tsim_Mong	B.1.36.27	20A	4
HKcase_1374|Epidemiologically_linked_with_local_case|2020-11-21|Kowloon_City	B.1.36.27	20A	4
HKcase_1375|Epidemiologically_linked_with_local_case|2020-11-21|Wan_Chai	B.1.36.27	20A	4
HKcase_1376|Local_case|2020-11-21|Sham_Shui_Po	B.1.36.27	20A	4
HKcase_1377|Epidemiologically_linked_with_local_case|2020-11-21|Islands	B.1.36.27	20A	4
HKcase_1378|Epidemiologically_linked_with_local_case|2020-11-21|Sai_Kung	B.1.36.27	20A	4
HKcase_1379|Local_case|2020-11-21|Wan_Chai	B.1.36.27	20A	4
HKcase_1380|Epidemiologically_linked_with_local_case|2020-11-21|Southern	B.1.36.27	20A	4
HKcase_1381|Epidemiologically_linked_with_local_case|2020-11-21|Wan_Chai	B.1.36	unknown	4
HKcase_1382|Epidemiologically_linked_with_local_case|2020-11-21|Kwun_Tong	B.1.36.27	20A	4
HKcase_1383|Epidemiologically_linked_with_local_case|2020-11-21|Central_and_Western	B.1.36.27	20A	4
HKcase_1384|Epidemiologically_linked_with_local_case|2020-11-21|Wan_Chai	B.1.36.27	20A	4
HKcase_1385|Epidemiologically_linked_with_local_case|2020-11-22|Sham_Shui_Po	B.1.36.27	20A	4
HKcase_1386|Epidemiologically_linked_with_local_case|2020-11-22|Yuen_Long	B.1.36	20A	4
HKcase_1387|Local_case|2020-11-22|Yuen_Long	B.1.36.27	20A	4
HKcase_1388|Local_case|2020-11-22|Central_and_Western	B.1.36.27	20A	4
HKcase_1389|Local_case|2020-11-22|Kwai_Tsing	B.1.36.27	20A	4
HKcase_1390|Epidemiologically_linked_with_local_case|2020-11-22|Shatin	B.1.36.27	20A	4
HKcase_1391|Epidemiologically_linked_with_local_case|2020-11-22|Shatin	B.1.36.27	20A	4
HKcase_1392|Local_case|2020-11-22|Shatin	B.1.36.27	20A	4
HKcase_1393|Epidemiologically_linked_with_local_case|2020-11-22|Tai_Po	B.1.36.27	20A	4
HKcase_1394|Epidemiologically_linked_with_local_case|2020-11-22|Sham_Shui_Po	B.1.36.27	20A	4
HKcase_1395|Epidemiologically_linked_with_local_case|2020-11-22|Kwai_Tsing	B.1.36.27	20A	4
HKcase_1396|Epidemiologically_linked_with_local_case|2020-11-22|Kwai_Tsing	B.1.36.27	20A	4
HKcase_1397|Epidemiologically_linked_with_local_case|2020-11-22|Central_and_Western	B.1.36.27	20A	4
HKcase_1398|Epidemiologically_linked_with_local_case|2020-11-22|Shatin	B.1.36.27	20A	4
HKcase_1399|Epidemiologically_linked_with_local_case|2020-11-22|Wan_Chai	B.1.36.27	20A	4
HKcase_1400|Local_case|2020-11-22|Southern	B.1.36.27	20A	4
HKcase_1401|Epidemiologically_linked_with_local_case|2020-11-22|Yau_Tsim_Mong	B.1.36.27	20A	4
HKcase_1402|Epidemiologically_linked_with_local_case|2020-11-22|Tsuen_Wan	B.1.36.27	20A	4
HKcase_1403|Epidemiologically_linked_with_local_case|2020-11-22|Yau_Tsim_Mong	B.1.36.27	20A	4
HKcase_1404|Epidemiologically_linked_with_local_case|2020-11-22|Yuen_Long	B.1.36.27	20A	4
HKcase_1405|Epidemiologically_linked_with_local_case|2020-11-22|Yau_Tsim_Mong	B.1.36.27	20A	4
HKcase_1406|Epidemiologically_linked_with_local_case|2020-11-22|Southern	B.1.36.27	20A	4
HKcase_1407|Epidemiologically_linked_with_local_case|2020-11-23|Kwun_Tong	B.1.36.27	20A	4
HKcase_1408|Epidemiologically_linked_with_local_case|2020-11-23|pending	B.1.36.27	20A	4
HKcase_1409|Epidemiologically_linked_with_local_case|2020-11-23|Central_and_Western	B.1.36.27	20A	4
HKcase_1410|Epidemiologically_linked_with_local_case|2020-11-23|Wan_Chai	B.1.36.27	20A	4
HKcase_1411|Epidemiologically_linked_with_local_case|2020-11-23|Kwun_Tong	B.1.36.27	20A	4
HKcase_1412|Epidemiologically_linked_with_local_case|2020-11-25|Eastern	B.1.36.27	20A	4
HKcase_1413|Epidemiologically_linked_with_local_case|2020-11-25|Eastern	B.1.36.27	20A	4
HKcase_1414|Epidemiologically_linked_with_local_case|2020-11-25|Sai_Kung	B.1.36.27	20A	4
HKcase_1415|Epidemiologically_linked_with_local_case|2020-11-25|Central_and_Western	B.1.36.27	20A	4
HKcase_1416|Epidemiologically_linked_with_local_case|2020-11-25|Tai_Po	B.1.36	unknown	4
HKcase_1417|Epidemiologically_linked_with_local_case|2020-11-25|Kwun_Tong	B.1.36.27	20A	4
HKcase_1418|Epidemiologically_linked_with_local_case|2020-11-25|Kowloon_City	B.1.36.27	20A	4
HKcase_1419|Epidemiologically_linked_with_local_case|2020-11-25|Southern	B.1.36.27	20A	4
HKcase_1420|Epidemiologically_linked_with_local_case|2020-11-25|Sham_Shui_Po	B.1.36.27	20A	4
HKcase_1421|Epidemiologically_linked_with_local_case|2020-11-25|Shatin	B.1.36.27	20A	4
HKcase_1422|Local_case|2020-11-25|Sham_Shui_Po	B.1.36.27	20A	4
HKcase_1423|Epidemiologically_linked_with_local_case|2020-11-25|Sham_Shui_Po	B.1.36.27	20A	4
HKcase_1424|Epidemiologically_linked_with_local_case|2020-11-25|Tai_Po	B.1.36.27	20A	4
HKcase_1425|Epidemiologically_linked_with_local_case|2020-11-25|Sai_Kung	B.1.36.27	20A	4
HKcase_1426|Epidemiologically_linked_with_local_case|2020-11-25|Sai_Kung	B.1.36.27	20A	4
HKcase_1427|Epidemiologically_linked_with_local_case|2020-11-25|Tai_Po	B.1.36.27	20A	4
HKcase_1428|Epidemiologically_linked_with_local_case|2020-11-25|Tsuen_Wan	B.1.36.27	20A	4
HKcase_1429|Epidemiologically_linked_with_local_case|2020-11-25|Shatin	B.1.36.27	20A	4
HKcase_1430|Epidemiologically_linked_with_local_case|2020-11-25|Sham_Shui_Po	B.1.36.27	20A	4
HKcase_1431|Epidemiologically_linked_with_local_case|2020-11-25|Yau_Tsim_Mong	B.1.36.27	20A	4
HKcase_1432|Epidemiologically_linked_with_local_case|2020-11-25|Tai_Po	B.1.36.27	20A	4
HKcase_1433|Epidemiologically_linked_with_local_case|2020-11-25|Kwai_Tsing	B.1.36.27	20A	4
HKcase_1434|Epidemiologically_linked_with_local_case|2020-11-25|Yau_Tsim_Mong	B.1.36.27	20A	4
HKcase_1435|Epidemiologically_linked_with_local_case|2020-11-25|Yau_Tsim_Mong	B.1.36.27	20A	4
HKcase_1436|Epidemiologically_linked_with_local_case|2020-11-25|Southern	B.1.36.27	20A	4
HKcase_1437|Epidemiologically_linked_with_local_case|2020-11-25|Kwun_Tong	B.1.36.27	20A	4
HKcase_1438|Epidemiologically_linked_with_local_case|2020-11-25|Kowloon_City	B.1.36.27	20A	4
HKcase_1439|Epidemiologically_linked_with_local_case|2020-11-25|Sai_Kung	B.1.36.27	20A	4
HKcase_1440|Epidemiologically_linked_with_local_case|2020-11-25|Wan_Chai	B.1.36.27	20A	4
HKcase_1441|Epidemiologically_linked_with_local_case|2020-11-25|Kwun_Tong	B.1.36.27	20A	4
HKcase_1442|Epidemiologically_linked_with_local_case|2020-11-25|Wan_Chai	B.1.36.27	20A	4
HKcase_1443|Epidemiologically_linked_with_local_case|2020-11-25|Kwai_Tsing	B.1.36.27	20A	4
HKcase_1444|Epidemiologically_linked_with_local_case|2020-11-26|Yau_Tsim_Mong	B.1.36.27	20A	4
HKcase_1445|Epidemiologically_linked_with_local_case|2020-11-26|Kowloon_City	B.1.36.27	20A	4
HKcase_1446|Epidemiologically_linked_with_local_case|2020-11-26|Wan_Chai	B.1.36.27	20A	4
HKcase_1447|Epidemiologically_linked_with_local_case|2020-11-26|Shatin	B.1.36.27	20A	4
HKcase_1448|Epidemiologically_linked_with_local_case|2020-11-26|Shatin	B.1.36.27	20A	4
HKcase_1449|Epidemiologically_linked_with_local_case|2020-11-26|Kwun_Tong	B.1.36	20A	4
HKcase_1450|Epidemiologically_linked_with_local_case|2020-11-26|Sai_Kung	B.1.36.27	20A	4
HKcase_1451|Epidemiologically_linked_with_local_case|2020-11-26|Sai_Kung	B.1.36.27	20A	4
HKcase_1452|Epidemiologically_linked_with_local_case|2020-11-26|Sai_Kung	B.1.36.27	20A	4
HKcase_1453|Epidemiologically_linked_with_local_case|2020-11-26|Tai_Po	B.1.36.27	20A	4
HKcase_1454|Epidemiologically_linked_with_local_case|2020-11-26|Sai_Kung	B.1.36.27	20A	4
HKcase_1455|Epidemiologically_linked_with_local_case|2020-11-26|Shatin	B.1.36.27	20A	4
HKcase_1456|Epidemiologically_linked_with_local_case|2020-11-26|Shatin	B.1.36.27	20A	4
HKcase_1457|Epidemiologically_linked_with_local_case|2020-11-26|Wan_Chai	B.1.36.27	20A	4
HKcase_1458|Epidemiologically_linked_with_local_case|2020-11-26|Sai_Kung	B.1.36.27	20A	4
HKcase_1459|Epidemiologically_linked_with_local_case|2020-11-26|Yuen_Long	B.1.36.27	20A	4
HKcase_1460|Epidemiologically_linked_with_local_case|2020-11-26|Tai_Po	B.1.36.27	20A	4
HKcase_1461|Epidemiologically_linked_with_local_case|2020-11-26|Kwai_Tsing	B.1.36.27	20A	4
HKcase_1462|Epidemiologically_linked_with_local_case|2020-11-26|Kowloon_City	B.1.36.27	20A	4
HKcase_1463|Epidemiologically_linked_with_local_case|2020-11-26|Sai_Kung	B.1.36.27	20A	4
HKcase_1464|Epidemiologically_linked_with_local_case|2020-11-26|Yau_Tsim_Mong	B.1.36.27	20A	4
HKcase_1465|Epidemiologically_linked_with_local_case|2020-11-26|Tsuen_Wan	B.1.36.27	20A	4
HKcase_1466|Epidemiologically_linked_with_local_case|2020-11-27|Kwun_Tong	B.1.36.27	20A	4
HKcase_1467|Epidemiologically_linked_with_local_case|2020-11-27|Kwai_Tsing	B.1.36.27	20A	4
HKcase_1468|Epidemiologically_linked_with_local_case|2020-11-27|Kwun_Tong	B.1.36	unknown	4
HKcase_1469|Epidemiologically_linked_with_local_case|2020-11-28|Kwai_Tsing	B.1.36	unknown	4
HKcase_1470|Epidemiologically_linked_with_local_case|2020-11-29|Kwai_Tsing	B.1.36.27	20A	4
HKcase_1471|Epidemiologically_linked_with_local_case|2020-11-29|Islands	B.1.36	unknown	4
HKcase_1472|Epidemiologically_linked_with_local_case|2020-11-30|Kwai_Tsing	B.1.36.27	20A	4
HKcase_1473|Epidemiologically_linked_with_local_case|2020-12-01|Kwun_Tong	B.1.36	unknown	4
HKcase_1474|Epidemiologically_linked_with_local_case|2020-12-01|Sham_Shui_Po	B.1.36.27	20A	4
HKcase_1475|Epidemiologically_linked_with_local_case|2020-12-01|Kwun_Tong	B.1.36.27	20A	4
HKcase_1476|Epidemiologically_linked_with_local_case|2020-12-01|Kwun_Tong	B.1.36	unknown	4
HKcase_1477|Epidemiologically_linked_with_local_case|2020-12-01|Kowloon_City	B.1.36.27	20A	4
HKcase_1478|Epidemiologically_linked_with_local_case|2020-12-01|Kowloon_City	B.1.36	unknown	4
HKcase_1479|Epidemiologically_linked_with_local_case|2020-12-02|Sham_Shui_Po	B.1.36.27	20A	4
HKcase_1480|Epidemiologically_linked_with_local_case|2020-12-02|NA	B.1.36.27	20A	4
HKcase_1481|Epidemiologically_linked_with_local_case|2020-12-03|Kowloon_City	B.1.36	unknown	4
HKcase_1482|Epidemiologically_linked_with_local_case|2020-12-04|Kwai_Tsing	B.1.36.27	20A	4
HKcase_1483|Local_case|2020-12-04|Sai_Kung	B.1.36.27	20A	4
HKcase_1484|Local_case|2020-12-04|Kwun_Tong	B.1.36.27	20A	4
HKcase_1485|Epidemiologically_linked_with_local_case|2020-12-04|Kwai_Tsing	B.1.36.27	20A	4
HKcase_1486|Epidemiologically_linked_with_local_case|2020-12-04|Kwai_Tsing	B.1.36.27	20A	4
HKcase_1487|Epidemiologically_linked_with_local_case|2020-12-04|Yau_Tsim_Mong	B.1.36.27	20A	4
HKcase_1488|Epidemiologically_linked_with_local_case|2020-12-05|Yau_Tsim_Mong	B.1.36	unknown	4
HKcase_1489|Epidemiologically_linked_with_local_case|2020-12-05|Sham_Shui_Po	B.1.36.27	20A	4
HKcase_1490|Epidemiologically_linked_with_local_case|2020-12-05|Shatin	B.1.36.27	20A	4
HKcase_1491|Epidemiologically_linked_with_local_case|2020-12-05|Kwun_Tong	B.1.36.27	20A	4
HKcase_1492|Epidemiologically_linked_with_local_case|2020-12-05|Kowloon_City	B.1.36.27	20A	4
HKcase_1493|Epidemiologically_linked_with_local_case|2020-12-05|Kowloon_City	B.1.36.27	20A	4
HKcase_1494|Epidemiologically_linked_with_local_case|2020-12-05|Kwai_Tsing	B.1.36.27	20A	4
HKcase_1495|Epidemiologically_linked_with_local_case|2020-12-06|Kwai_Tsing	B.1.36.27	20A	4
HKcase_1496|Epidemiologically_linked_with_local_case|2020-12-06|Kwai_Tsing	B.1.36.27	20A	4
HKcase_1497|Local_case|2020-12-06|Shatin	B.1.36.27	20A	4
HKcase_1498|Local_case|2020-12-06|Islands	B.1.36.27	20A	4
HKcase_1499|Epidemiologically_linked_with_local_case|2020-12-07|Southern	B.1.36.27	20A	4
HKcase_1500|Epidemiologically_linked_with_local_case|2020-12-07|Yau_Tsim_Mong	B.1.36.27	20A	4
HKcase_1501|Epidemiologically_linked_with_local_case|2020-12-07|Yuen_Long	B.1.36.27	20A	4
HKcase_1502|Epidemiologically_linked_with_local_case|2020-12-07|Shatin	B.1.36.27	20A	4
HKcase_1503|Epidemiologically_linked_with_local_case|2020-12-07|Sai_Kung	B.1.36	unknown	4
HKcase_1504|Epidemiologically_linked_with_local_case|2020-12-07|Kwai_Tsing	B.1.36.27	20A	4
HKcase_1505|Epidemiologically_linked_with_local_case|2020-12-08|Shatin	B.1.36.27	20A	4
HKcase_1506|Epidemiologically_linked_with_local_case|2020-12-08|Kowloon_City	B.1.36	unknown	4
HKcase_1507|Epidemiologically_linked_with_local_case|2020-12-08|Central_and_Western	B.1.36.27	20A	4
HKcase_1508|Epidemiologically_linked_with_local_case|2020-12-08|Kwai_Tsing	B.1.36.27	20A	4
HKcase_1509|Imported|2020-12-08|NA	B.1.1.1	20D	4
HKcase_1510|Epidemiologically_linked_with_local_case|2020-12-08|Tuen_Mun	B.1.36	unknown	4
HKcase_1511|Epidemiologically_linked_with_local_case|2020-12-08|Kwai_Tsing	B.1.36.27	20A	4
HKcase_1512|Imported|2020-12-08|Islands	B.1.1	20B	4
HKcase_1513|Epidemiologically_linked_with_local_case|2020-12-08|Sham_Shui_Po	B.1.36.27	20A	4
HKcase_1514|Epidemiologically_linked_with_local_case|2020-12-08|Kwai_Tsing	B.1.36.27	20A	4
HKcase_1515|Epidemiologically_linked_with_local_case|2020-12-08|Kwai_Tsing	B.1.36.27	20A	4
HKcase_1516|Epidemiologically_linked_with_local_case|2020-12-08|Kwai_Tsing	B.1.36.27	20A	4
HKcase_1517|Epidemiologically_linked_with_local_case|2020-12-08|Kwai_Tsing	B.1.36.27	20A	4
HKcase_1518|Imported|2020-12-09|NA	B.1.1.7	20I/501Y.V1	4
HKcase_1519|Imported|2020-12-09|NA	B.1.362.2	20C	4
HKcase_1520|Epidemiologically_linked_with_local_case|2020-12-09|Kwun_Tong	B.1.36.27	20A	4
HKcase_1521|Epidemiologically_linked_with_local_case|2020-12-09|Kwun_Tong	B.1.36.27	20A	4
HKcase_1522|Epidemiologically_linked_with_local_case|2020-12-09|North	B.1.36.27	20A	4
HKcase_1523|Epidemiologically_linked_with_local_case|2020-12-09|Kwun_Tong	B.1.36.27	20A	4
HKcase_1524|Local_case|2020-12-09|Kwun_Tong	B.1.36	20A	4
HKcase_1525|Local_case|2020-12-09|Kowloon_City	B.1.36	unknown	4
HKcase_1526|Epidemiologically_linked_with_local_case|2020-12-09|Kwai_Tsing	B.1.36.27	20A	4
HKcase_1527|Epidemiologically_linked_with_local_case|2020-12-09|Kwai_Tsing	B.1.36	20A	4
HKcase_1528|Epidemiologically_linked_with_local_case|2020-12-09|Kowloon_City	B.1.36.27	20A	4
HKcase_1529|Local_case|2020-12-09|Sham_Shui_Po	B.1.36	unknown	4
HKcase_1530|Epidemiologically_linked_with_local_case|2020-12-09|NA	B.1.36.27	20A	4
HKcase_1531|Local_case|2020-12-09|Sham_Shui_Po	B.1.36.27	20A	4
HKcase_1532|Epidemiologically_linked_with_local_case|2020-12-09|Kwai_Tsing	B.1.36.27	20A	4
HKcase_1533|Epidemiologically_linked_with_local_case|2020-12-09|Kwai_Tsing	B.1.36.27	20A	4
HKcase_1534|Epidemiologically_linked_with_local_case|2020-12-09|Kwai_Tsing	B.1.36.27	20A	4
HKcase_1535|Epidemiologically_linked_with_local_case|2020-12-09|NA	B.1.36.27	20A	4
HKcase_1536|Epidemiologically_linked_with_local_case|2020-12-10|Kwun_Tong	B.1.36.27	20A	4
HKcase_1537|Epidemiologically_linked_with_local_case|2020-12-10|Shatin	B.1.36.27	20A	4
HKcase_1538|Epidemiologically_linked_with_local_case|2020-12-10|Kwun_Tong	B.1.36.27	20A	4
HKcase_1539|Local_case|2020-12-10|Islands	B.1.36.27	20A	4
HKcase_1540|Epidemiologically_linked_with_local_case|2020-12-10|Kwun_Tong	B.1.36.27	unknown	4
HKcase_1541|Epidemiologically_linked_with_local_case|2020-12-10|NA	B.1.36	unknown	4
HKcase_1542|Epidemiologically_linked_with_local_case|2020-12-10|Shatin	B.1.36.27	20A	4
HKcase_1543|Epidemiologically_linked_with_local_case|2020-12-10|Kwun_Tong	B.1.36.27	20A	4
HKcase_1544|Epidemiologically_linked_with_local_case|2020-12-10|Kowloon_City	B.1.36.27	20A	4
HKcase_1545|Epidemiologically_linked_with_local_case|2020-12-10|Sai_Kung	B.1.36.27	20A	4
HKcase_1546|Epidemiologically_linked_with_local_case|2020-12-10|Sai_Kung	B.1.36.27	20A	4
HKcase_1547|Epidemiologically_linked_with_local_case|2020-12-10|Yau_Tsim_Mong	B.1.36	20A	4
HKcase_1548|Epidemiologically_linked_with_local_case|2020-12-10|Sham_Shui_Po	B.1.36.27	20A	4
HKcase_1549|Epidemiologically_linked_with_local_case|2020-12-10|North	B.1.36.27	20A	4
HKcase_1550|Epidemiologically_linked_with_local_case|2020-12-10|Yuen_Long	B.1.36.27	20A	4
HKcase_1551|Imported|2020-12-10|Yau_Tsim_Mong	B.1.36	20A	4
HKcase_1552|Epidemiologically_linked_with_local_case|2020-12-10|Yau_Tsim_Mong	B.1.36.27	20A	4
HKcase_1553|Epidemiologically_linked_with_local_case|2020-12-10|Shatin	B.1.36.27	20A	4
HKcase_1554|Epidemiologically_linked_with_local_case|2020-12-10|Shatin	B.1.36	unknown	4
HKcase_1555|Imported|2020-12-10|Central_and_Western	B.1.36.19	20A	4
HKcase_1556|Imported|2020-12-10|Kowloon_City	B.1.1.398	unknown	4
HKcase_1557|Epidemiologically_linked_with_local_case|2020-12-11|Sai_Kung	B.1.36.27	20A	4
HKcase_1558|Epidemiologically_linked_with_local_case|2020-12-11|Sham_Shui_Po	B.1.36	unknown	4
HKcase_1559|Epidemiologically_linked_with_local_case|2020-12-11|Sham_Shui_Po	B.1.36	unknown	4
HKcase_1560|Epidemiologically_linked_with_local_case|2020-12-12|Kwun_Tong	B.1.36	unknown	4
HKcase_1561|Epidemiologically_linked_with_local_case|2020-12-12|NA	B.1.36	unknown	4
HKcase_1562|Epidemiologically_linked_with_local_case|2020-12-12|Kwun_Tong	B.1.36.27	20A	4
HKcase_1563|Imported|2020-12-12|Yau_Tsim_Mong	B.1.36	unknown	4
HKcase_1564|Imported|2020-12-12|NA	B.1.177	20E (EU1)	4
HKcase_1565|Local_case|2020-12-13|Sham_Shui_Po	B.1.36.27	20A	4
HKcase_1566|Epidemiologically_linked_with_local_case|2020-12-13|Kwai_Tsing	B.1.36.27	20A	4
HKcase_1567|Epidemiologically_linked_with_local_case|2020-12-13|Islands	B.1.36.27	20A	4
HKcase_1568|Epidemiologically_linked_with_local_case|2020-12-14|Yuen_Long	B.1.36.27	20A	4
HKcase_1569|Epidemiologically_linked_with_local_case|2020-12-14|Kwai_Tsing	B.1.36.27	20A	4
HKcase_1570|Imported|2020-12-15|NA	B.1.1.7	20I/501Y.V1	4
HKcase_1571|Epidemiologically_linked_with_local_case|2020-12-15|Kwun_Tong	B.1.36.27	20A	4
HKcase_1572|Epidemiologically_linked_with_local_case|2020-12-16|Islands	B.1.36.27	20A	4
HKcase_1573|Epidemiologically_linked_with_local_case|2020-12-17|Yuen_Long	B.1.36.27	20A	4
HKcase_1574|Epidemiologically_linked_with_local_case|2020-12-17|Islands	B.1.36.27	20A	4
HKcase_1575|Epidemiologically_linked_with_local_case|2020-12-18|Kwai_Tsing	B.1.36.27	20A	4
HKcase_1576|Epidemiologically_linked_with_local_case|2020-12-19|Tuen_Mun	B.1.36.27	20A	4
HKcase_1577|Epidemiologically_linked_with_local_case|2020-12-19|Kwai_Tsing	B.1.36.27	20A	4
HKcase_1578|Imported|2020-12-19|Wan_Chai	B.1.470	20A	4
HKcase_1579|Local_case|2020-12-20|Yuen_Long	B.1.36	20A	4
HKcase_1580|Epidemiologically_linked_with_local_case|2020-12-20|Kwun_Tong	B.1.36.27	20A	4
HKcase_1581|Epidemiologically_linked_with_local_case|2020-12-21|Yuen_Long	B.1.36	20A	4
HKcase_1582|Imported|2020-12-21|NA	B.1.468	unknown	4
HKcase_1583|Epidemiologically_linked_with_local_case|2020-12-21|Yuen_Long	B.1.36	20A	4
HKcase_1584|Epidemiologically_linked_with_local_case|2020-12-21|Yuen_Long	B.1.36	20A	4
HKcase_1585|Epidemiologically_linked_with_local_case|2020-12-21|Yuen_Long	B.1.36	20A	4
HKcase_1586|Imported|2020-12-21|NA	B.1.36	20A	4
HKcase_1587|Imported|2020-12-22|NA	B.1.1.7	20I/501Y.V1	4
HKcase_1588|Imported|2020-12-22|NA	B.1.36.19	unknown	4
HKcase_1589|Imported|2020-12-22|Yau_Tsim_Mong	B.1.1.63	20B	4
HKcase_1590|Imported|2020-12-22|Wan_Chai	B.1.36	unknown	4
HKcase_1591|Imported|2020-12-22|Wan_Chai	B.1.36	20A	4
HKcase_1592|Imported|2020-12-23|Yau_Tsim_Mong	B.1.36	unknown	4
HKcase_1593|Imported|2020-12-23|Yau_Tsim_Mong	B.1.36	unknown	4
HKcase_1594|Epidemiologically_linked_with_local_case|2020-12-24|Kwun_Tong	B.1.36.10	unknown	4
HKcase_1595|Local_case|2020-12-24|Kwun_Tong	B.1.36	20A	4
HKcase_1596|Imported|2020-12-24|Central_and_Western	B.1.36	20A	4
HKcase_1597|Imported|2020-12-24|Yau_Tsim_Mong	B.1.470	20A	4
HKcase_1598|Imported|2020-12-24|Central_and_Western	B.1.2	20G	4
HKcase_1599|Epidemiologically_linked_with_local_case|2020-12-25|Central_and_Western	B.1.36	unknown	4
HKcase_1600|Imported|2020-12-26|Southern	B.1.177.87	20E (EU1)	4
HKcase_1601|Imported|2020-12-26|Central_and_Western	B.1.1.7	unknown	4
HKcase_1602|Epidemiologically_linked_with_local_case|2020-12-26|NA	B.1.36.27	20A	4
HKcase_1603|Imported|2020-12-26|Wan_Chai	B.1.1.7	20I/501Y.V1	4
HKcase_1604|Epidemiologically_linked_with_local_case|2020-12-27|NA	B.1.36	20A	4
HKcase_1605|Epidemiologically_linked_with_local_case|2020-12-27|Kwun_Tong	B.1.36	20A	4
HKcase_1606|Epidemiologically_linked_with_local_case|2020-12-27|NA	B.1.36	20A	4
HKcase_1607|Epidemiologically_linked_with_local_case|2020-12-27|Kwun_Tong	B.1.36	20A	4
HKcase_1608|Local_case|2020-12-27|Yuen_Long	B.1.36	20A	4
HKcase_1609|Epidemiologically_linked_with_local_case|2020-12-27|Sai_Kung	B.1.36	20A	4
HKcase_1610|Epidemiologically_linked_with_local_case|2020-12-27|NA	B.1.36	20A	4
HKcase_1611|Epidemiologically_linked_with_local_case|2020-12-27|Yuen_Long	B.1.36	unknown	4
HKcase_1612|Local_case|2020-12-27|Kwai_Tsing	B.1.36	unknown	4
HKcase_1613|Epidemiologically_linked_with_local_case|2020-12-28|Kwun_Tong	B.1.36	20A	4
HKcase_1614|Epidemiologically_linked_with_local_case|2020-12-28|NA	B.1.36	20A	4
HKcase_1615|Epidemiologically_linked_with_local_case|2020-12-28|Kwun_Tong	B.1.36	unknown	4
HKcase_1616|Epidemiologically_linked_with_local_case|2020-12-28|Kwun_Tong	B.1.36	20A	4
HKcase_1617|Epidemiologically_linked_with_local_case|2020-12-28|Tai_Po	B.1.36	20A	4
HKcase_1618|Epidemiologically_linked_with_local_case|2020-12-28|Kwai_Tsing	B.1.36	20A	4
HKcase_1619|Local_case|2020-12-28|Sham_Shui_Po	B.1.36.27	20A	4
HKcase_1620|Local_case|2020-12-28|Southern	B.1.36	unknown	4
HKcase_1621|Local_case|2020-12-28|Kwun_Tong	B.1.36	unknown	4
HKcase_1622|Local_case|2020-12-28|Sham_Shui_Po	B.1.36.27	20A	4
HKcase_1623|Local_case|2020-12-28|Tsuen_Wan	B.1.36	unknown	4
HKcase_1624|Local_case|2020-12-28|Yuen_Long	B.1.36	unknown	4
HKcase_1625|Local_case|2020-12-28|Kowloon_City	B.1.36.27	unknown	4
HKcase_1626|Local_case|2020-12-28|Kwai_Tsing	B.1.36.27	20A	4
HKcase_1627|Local_case|2020-12-28|Kowloon_City	B.1.36	unknown	4
HKcase_1628|Local_case|2020-12-28|Wan_Chai	B.1.36.27	20A	4
HKcase_1629|Local_case|2020-12-29|Kwun_Tong	B.1.36	unknown	4
HKcase_1630|Local_case|2020-12-29|Sham_Shui_Po	B.1.36	unknown	4
HKcase_1631|Local_case|2020-12-29|Eastern	B.1.36.27	20A	4
HKcase_1632|Local_case|2020-12-29|Wong_Tai_Sin	B.1.36	20A	4
HKcase_1633|Epidemiologically_linked_with_local_case|2020-12-29|Kwun_Tong	B.1.36.27	20A	4
HKcase_1634|Local_case|2020-12-29|Wong_Tai_Sin	B.1.36	20A	4
HKcase_1635|Epidemiologically_linked_with_local_case|2020-12-29|Wong_Tai_Sin	B.1.36.27	20A	4
HKcase_1636|Local_case|2020-12-29|Wong_Tai_Sin	B.1.36.27	20A	4
HKcase_1637|Local_case|2020-12-29|Sham_Shui_Po	B.1.36	unknown	4
HKcase_1638|Local_case|2020-12-29|Shatin	B.1.36	unknown	4
HKcase_1639|Local_case|2020-12-29|Eastern	B.1.36	unknown	4
HKcase_1640|Local_case|2020-12-29|Yuen_Long	B.1.36.27	20A	4
HKcase_1641|Local_case|2020-12-29|Yau_Tsim_Mong	B.1.36.27	20A	4
HKcase_1642|Imported|2020-12-29|Eastern	B.1.351	unknown	4
HKcase_1643|Local_case|2020-12-29|Sham_Shui_Po	B.1.36.27	20A	4
HKcase_1644|Imported|2020-12-30|Kwun_Tong	B.1.1.7	unknown	4
HKcase_1645|Imported|2020-12-30|Kwun_Tong	B.1.1.7	unknown	4
HKcase_1646|Local_case|2020-12-30|Kwun_Tong	B.1.36	unknown	4
HKcase_1647|Local_case|2020-12-30|Wong_Tai_Sin	B.1.36	20A	4
HKcase_1648|Local_case|2020-12-30|Kowloon_City/Kwun_Tong	B.1.36	unknown	4
HKcase_1649|Local_case|2020-12-30|Wan_Chai	B.1.36	unknown	4
HKcase_1650|Epidemiologically_linked_with_local_case|2020-12-30|Yau_Tsim_Mong	B.1.36.27	20A	4
HKcase_1651|Epidemiologically_linked_with_local_case|2020-12-30|Yau_Tsim_Mong	B.1.36.27	20A	4
HKcase_1652|Local_case|2020-12-30|Sham_Shui_Po	B.1.36.27	20A	4
HKcase_1653|Imported|2020-12-30|Kwai_Tsing	B.1	20A	4
HKcase_1654|Imported|2020-12-30|Kwai_Tsing	B.1	20A	4
HKcase_1655|Imported|2020-12-30|Southern	B.1.2	unknown	4
HKcase_1656|Epidemiologically_linked_with_local_case|2020-12-30|Sai_Kung	B.1.36	20A	4
HKcase_1657|Epidemiologically_linked_with_local_case|2020-12-31|Kowloon_City	B.1.36	unknown	4
HKcase_1658|Epidemiologically_linked_with_local_case|2020-12-31|Yuen_Long	B.1.36	20A	4
HKcase_1659|Epidemiologically_linked_with_local_case|2020-12-31|Tuen_Mun	B.1.36.27	20A	4
HKcase_1660|Local_case|2020-12-31|Wong_Tai_Sin	B.1.36	20A	4
HKcase_1661|Local_case|2020-12-31|Wong_Tai_Sin	B.1.36	unknown	4
HKcase_1662|Local_case|2020-12-31|Islands	B.1.36	unknown	4
HKcase_1663|Epidemiologically_linked_with_local_case|2021-01-01|Sham_Shui_Po	B.1.36	20A	4
HKcase_1664|Local_case|2021-01-01|Sham_Shui_Po	B.1.36.27	20A	4
HKcase_1665|Local_case|2021-01-02|Yuen_Long	B.1.36	20A	4
HKcase_1666|Epidemiologically_linked_with_local_case|2021-01-02|Wong_Tai_Sin	B.1.36	20A	4
HKcase_1667|Local_case|2021-01-03|Kowloon_City	B.1.36	20A	4
HKcase_1668|Epidemiologically_linked_with_local_case|2021-01-03|Kowloon_City	B.1.36	20A	4
HKcase_1669|Epidemiologically_linked_with_local_case|2021-01-03|North	B.1.36	unknown	4
HKcase_1670|Local_case|2021-01-03|Yau_Tsim_Mong	B.1.36.27	20A	4
HKcase_1671|Epidemiologically_linked_with_local_case|2021-01-03|Tuen_Mun	B.1.36.27	20A	4
HKcase_1672|Epidemiologically_linked_with_local_case|2021-01-03|Kowloon_City	B.1.36.29	unknown	4
HKcase_1673|Epidemiologically_linked_with_local_case|2021-01-03|Southern	B.1.36.27	20A	4
HKcase_1674|Epidemiologically_linked_with_local_case|2021-01-04|Kowloon_City	B.1.36.29	unknown	4
HKcase_1675|Epidemiologically_linked_with_local_case|2021-01-04|Wong_Tai_Sin	B.1.36	20A	4
HKcase_1676|Epidemiologically_linked_with_local_case|2021-01-04|Kowloon_City	B.1.36.27	20A	4
HKcase_1677|Epidemiologically_linked_with_local_case|2021-01-04|Yuen_Long	B.1.36	unknown	4
HKcase_1678|Epidemiologically_linked_with_local_case|2021-01-04|Wong_Tai_Sin	B.1.36	20A	4
HKcase_1679|Epidemiologically_linked_with_local_case|2021-01-04|Tsuen_Wan	B.1.36.27	20A	4
HKcase_1680|Epidemiologically_linked_with_local_case|2021-01-04|Sai_Kung	B.1.36.27	unknown	4
HKcase_1681|Epidemiologically_linked_with_local_case|2021-01-04|Yau_Tsim_Mong	B.1.36.27	20A	4
HKcase_1682|Epidemiologically_linked_with_local_case|2021-01-04|Yau_Tsim_Mong	B.1.36	unknown	4
HKcase_1683|Epidemiologically_linked_with_local_case|2021-01-04|Yau_Tsim_Mong	B.1.36	unknown	4
HKcase_1684|Epidemiologically_linked_with_local_case|2021-01-04|Yau_Tsim_Mong	B.1.36.27	20A	4
HKcase_1685|Epidemiologically_linked_with_local_case|2021-01-04|Yuen_Long	B.1.36.27	unknown	4
HKcase_1686|Epidemiologically_linked_with_local_case|2021-01-04|Yuen_Long	B.1.36.27	20A	4
HKcase_1687|Epidemiologically_linked_with_local_case|2021-01-04|Yuen_Long	B.1.36.27	20A	4
HKcase_1688|Imported|2021-01-04|Wan_Chai	B.1.36.22	20A	4
HKcase_1689|Epidemiologically_linked_with_local_case|2021-01-04|Yuen_Long	B.1.36.27	20A	4
HKcase_1690|Imported|2021-01-04|Wan_Chai	B.1.36.22	20A	4
HKcase_1691|Imported|2021-01-04|NA	B.1.1.236	unknown	4
HKcase_1692|Epidemiologically_linked_with_local_case|2021-01-04|Yuen_Long	B.1.36.27	20A	4
HKcase_1693|Epidemiologically_linked_with_local_case|2021-01-04|Kwun_Tong	B.1.36.27	20A	4
HKcase_1694|Epidemiologically_linked_with_local_case|2021-01-04|Wan_Chai	B.1.36	unknown	4
HKcase_1695|Epidemiologically_linked_with_local_case|2021-01-05|Yau_Tsim_Mong	B.1.36.27	20A	4
HKcase_1696|Imported|2021-01-05|NA	B.1.258	unknown	4
HKcase_1697|Local_case|2021-01-05|Kwun_Tong	B.1.36.27	20A	4
HKcase_1698|Local_case|2021-01-05|Sham_Shui_Po	B.1.36.34	20A	4
HKcase_1699|Epidemiologically_linked_with_local_case|2021-01-05|NA	B.1.36	20A	4
HKcase_1700|Epidemiologically_linked_with_local_case|2021-01-05|Yuen_Long	B.1.36.27	20A	4
HKcase_1701|Epidemiologically_linked_with_local_case|2021-01-05|Tsuen_Wan	B.1.36.27	20A	4
HKcase_1702|Epidemiologically_linked_with_local_case|2021-01-05|Tuen_Mun	B.1.36	unknown	4
HKcase_1703|Epidemiologically_linked_with_local_case|2021-01-05|Sham_Shui_Po	B.1.36	unknown	4
HKcase_1704|Local_case|2021-01-05|Sai_Kung	B.1.36.27	20A	4
HKcase_1705|Epidemiologically_linked_with_local_case|2021-01-05|Sham_Shui_Po	B.1.36.27	20A	4
HKcase_1706|Local_case|2021-01-05|Sham_Shui_Po	B.1.36	unknown	4
HKcase_1707|Local_case|2021-01-05|Tuen_Mun	B.1.36.27	20A	4
HKcase_1708|Local_case|2021-01-05|Kowloon_City	B.1.36	unknown	4
HKcase_1709|Local_case|2021-01-05|Tai_Po	B.1.36	unknown	4
HKcase_1710|Local_case|2021-01-05|Sham_Shui_Po	B.1.36.27	20A	4
HKcase_1711|Epidemiologically_linked_with_local_case|2021-01-05|Kowloon_City	B.1.36.27	20A	4
HKcase_1712|Epidemiologically_linked_with_local_case|2021-01-05|Kowloon_City	B.1.36.27	20A	4
HKcase_1713|Epidemiologically_linked_with_local_case|2021-01-06|Tuen_Mun	B.1.36	unknown	4
HKcase_1714|Local_case|2021-01-06|Sham_Shui_Po	B.1.36.27	20A	4
HKcase_1715|Epidemiologically_linked_with_local_case|2021-01-06|Tuen_Mun	B.1.36	unknown	4
HKcase_1716|Epidemiologically_linked_with_local_case|2021-01-06|Kowloon_City	B.1.36.27	20A	4
HKcase_1717|Epidemiologically_linked_with_local_case|2021-01-06|Shatin	B.1.36	unknown	4
HKcase_1718|Epidemiologically_linked_with_local_case|2021-01-06|Tuen_Mun	B.1.36	unknown	4
HKcase_1719|Epidemiologically_linked_with_local_case|2021-01-06|Yuen_Long	B.1.36	unknown	4
HKcase_1720|Local_case|2021-01-06|Southern	B.1.36.27	20A	4
HKcase_1721|Epidemiologically_linked_with_local_case|2021-01-06|Tuen_Mun	B.1.36.27	20A	4
HKcase_1722|Epidemiologically_linked_with_local_case|2021-01-06|Tuen_Mun	B.1.36.27	20A	4
HKcase_1723|Imported|2021-01-06|Islands	B.1	20A	4
HKcase_1724|Epidemiologically_linked_with_local_case|2021-01-07|Tsuen_Wan	B.1.36.27	20A	4
HKcase_1725|Epidemiologically_linked_with_local_case|2021-01-07|NA	B.1.36.27	20A	4
HKcase_1726|Epidemiologically_linked_with_local_case|2021-01-07|Yuen_Long	B.1.36	unknown	4
HKcase_1727|Imported|2021-01-07|NA	B.1.1	20B	4
HKcase_1728|Epidemiologically_linked_with_local_case|2021-01-07|Southern	B.1.36.27	20A	4
HKcase_1729|Epidemiologically_linked_with_local_case|2021-01-07|Sham_Shui_Po	B.1.36.27	20A	4
HKcase_1730|Epidemiologically_linked_with_local_case|2021-01-07|Kwai_Tsing	B.1.36.27	20A	4
HKcase_1731|Epidemiologically_linked_with_local_case|2021-01-07|Yuen_Long	B.1.36	unknown	4
HKcase_1732|Epidemiologically_linked_with_local_case|2021-01-07|Tsuen_Wan	B.1.36.27	20A	4
HKcase_1733|Epidemiologically_linked_with_local_case|2021-01-07|Yau_Tsim_Mong	B.1.36	unknown	4
HKcase_1734|Epidemiologically_linked_with_local_case|2021-01-07|Yuen_Long	B.1.36	unknown	4
HKcase_1735|Epidemiologically_linked_with_local_case|2021-01-07|NA	B.1.36.27	20A	4
HKcase_1736|Epidemiologically_linked_with_local_case|2021-01-07|Yuen_Long	B.1.36.27	20A	4
HKcase_1737|Epidemiologically_linked_with_local_case|2021-01-07|Sai_Kung	B.1.36	unknown	4
HKcase_1738|Imported|2021-01-07|NA	B.1.1.7	20I/501Y.V1	4
HKcase_1739|Epidemiologically_linked_with_local_case|2021-01-08|NA	B.1.36.27	20A	4
HKcase_1740|Epidemiologically_linked_with_local_case|2021-01-08|Yuen_Long	B.1.36.27	20A	4
HKcase_1741|Epidemiologically_linked_with_local_case|2021-01-08|NA	B.1.36.27	20A	4
HKcase_1742|Epidemiologically_linked_with_local_case|2021-01-08|Wong_Tai_Sin	B.1.36.27	20A	4
HKcase_1743|Epidemiologically_linked_with_local_case|2021-01-08|NA	B.1.36.27	20A	4
HKcase_1744|Imported|2021-01-08|NA	B.1.1.7	unknown	4
HKcase_1745|Local_case|2021-01-08|Yau_Tsim_Mong	B.1.36.27	20A	4
HKcase_1746|Imported|2021-01-08|Kowloon_City	B.1.1.214	20B	4
HKcase_1747|Epidemiologically_linked_with_local_case|2021-01-09|Kowloon_City	B.1.36.27	20A	4
HKcase_1748|Local_case|2021-01-09|Kowloon_City_/_Sha_Tin	B.1.36.27	20A	4
HKcase_1749|Epidemiologically_linked_with_local_case|2021-01-09|Kowloon_City	B.1.36.27	20A	4
HKcase_1750|Imported|2021-01-10|Islands	B.1.1	20B	4
HKcase_1751|Epidemiologically_linked_with_local_case|2021-01-10|Yau_Tsim_Mong	B.1.36.27	20A	4
HKcase_1752|Epidemiologically_linked_with_local_case|2021-01-10|Tsuen_Wan	B.1.36.27	20A	4
HKcase_1753|Epidemiologically_linked_with_local_case|2021-01-10|Yau_Tsim_Mong	B.1.36.27	20A	4
HKcase_1754|Local_case|2021-01-10|Kwun_Tong	B.1.36	unknown	4
HKcase_1755|Epidemiologically_linked_with_local_case|2021-01-11|Yau_Tsim_Mong	B.1.36.27	20A	4
HKcase_1756|Epidemiologically_linked_with_local_case|2021-01-11|Yau_Tsim_Mong	B.1.36	unknown	4
HKcase_1757|Epidemiologically_linked_with_local_case|2021-01-11|Yuen_Long	B.1.36	unknown	4
HKcase_1758|Local_case|2021-01-11|Yau_Tsim_Mong	B.1.36.27	20A	4
HKcase_1759|Epidemiologically_linked_with_local_case|2021-01-11|Southern	B.1.36.27	20A	4
HKcase_1760|Epidemiologically_linked_with_local_case|2021-01-11|North	B.1.36.27	20A	4
HKcase_1761|Local_case|2021-01-12|Yau_Tsim_Mong	B.1.36	20A	4
HKcase_1762|Epidemiologically_linked_with_local_case|2021-01-12|Yau_Tsim_Mong	B.1.36.27	20A	4
HKcase_1763|Local_case|2021-01-12|Yau_Tsim_Mong	B.1.36.27	20A	4
HKcase_1764|Epidemiologically_linked_with_local_case|2021-01-12|Yau_Tsim_Mong	B.1.36.27	20A	4
HKcase_1765|Epidemiologically_linked_with_local_case|2021-01-12|Yau_Tsim_Mong	B.1.36.27	20A	4
HKcase_1766|Local_case|2021-01-12|Yau_Tsim_Mong	B.1.36	unknown	4
HKcase_1767|Local_case|2021-01-12|Central_and_Western	B.1.36	unknown	4
HKcase_1768|Epidemiologically_linked_with_local_case|2021-01-12|Kowloon_City	B.1.36.27	20A	4
HKcase_1769|Epidemiologically_linked_with_local_case|2021-01-12|Yuen_Long	B.1.36.27	20A	4
HKcase_1770|Epidemiologically_linked_with_local_case|2021-01-12|Sham_Shui_Po	B.1.36.27	20A	4
HKcase_1771|Epidemiologically_linked_with_local_case|2021-01-12|NA	B.1.36.27	20A	4
HKcase_1772|Epidemiologically_linked_with_local_case|2021-01-12|Tai_Po	B.1.36	unknown	4
HKcase_1773|Epidemiologically_linked_with_local_case|2021-01-12|Yuen_Long	B.1.36.27	20A	4
HKcase_1774|Epidemiologically_linked_with_local_case|2021-01-12|Yuen_Long	B.1.36.27	20A	4
HKcase_1775|Local_case|2021-01-12|Kwai_Tsing	B.1.36.27	20A	4
HKcase_1776|Local_case|2021-01-12|Yau_Tsim_Mong	B.1.36.27	20A	4
HKcase_1777|Local_case|2021-01-12|Tsuen_Wan	B.1.36.27	20A	4
HKcase_1778|Epidemiologically_linked_with_local_case|2021-01-12|Yau_Tsim_Mong	B.1.36.27	20A	4
HKcase_1779|Epidemiologically_linked_with_local_case|2021-01-12|Yau_Tsim_Mong	B.1.36.27	20A	4
HKcase_1780|Epidemiologically_linked_with_local_case|2021-01-12|Kwai_Tsing	B.1.36.27	20A	4
HKcase_1781|Epidemiologically_linked_with_local_case|2021-01-12|Eastern	B.1.36.27	20A	4
HKcase_1782|Epidemiologically_linked_with_local_case|2021-01-12|Yau_Tsim_Mong_/_Wan_Chai	B.1.36.27	20A	4
HKcase_1783|Epidemiologically_linked_with_local_case|2021-01-12|Central_and_Western	B.1.36.27	20A	4
HKcase_1784|Epidemiologically_linked_with_local_case|2021-01-12|Sham_Shui_Po	B.1.36.27	20A	4
HKcase_1785|Epidemiologically_linked_with_local_case|2021-01-12|Islands	B.1.36.27	20A	4
HKcase_1786|Epidemiologically_linked_with_local_case|2021-01-13|Yau_Tsim_Mong	B.1.36.27	20A	4
HKcase_1787|Local_case|2021-01-14|Yau_Tsim_Mong	B.1.36.27	20A	4
HKcase_1788|Local_case|2021-01-15|Yau_Tsim_Mong	B.1.36.27	20A	4
HKcase_1789|Epidemiologically_linked_with_local_case|2021-01-15|Yau_Tsim_Mong	B.1.36	unknown	4
HKcase_1790|Local_case|2021-01-15|Yau_Tsim_Mong	B.1.36.27	20A	4
HKcase_1791|Epidemiologically_linked_with_local_case|2021-01-16|Yau_Tsim_Mong	B.1.36.27	20A	4
HKcase_1792|Epidemiologically_linked_with_local_case|2021-01-16|Yau_Tsim_Mong	B.1.36.27	20A	4
HKcase_1793|Epidemiologically_linked_with_local_case|2021-01-16|Yau_Tsim_Mong	B.1.36.27	20A	4
HKcase_1794|Epidemiologically_linked_with_local_case|2021-01-16|Yau_Tsim_Mong	B.1.36.27	20A	4
HKcase_1795|Epidemiologically_linked_with_local_case|2021-01-17|Yau_Tsim_Mong	B.1.36.27	20A	4
HKcase_1796|Epidemiologically_linked_with_local_case|2021-01-17|Yau_Tsim_Mong	B.1.36.27	20A	4
HKcase_1797|Epidemiologically_linked_with_local_case|2021-01-17|Yau_Tsim_Mong	B.1.36.27	20A	4
HKcase_1798|Local_case|2021-01-17|Yau_Tsim_Mong	B.1.36.27	20A	4
HKcase_1799|Imported|2021-01-18|NA	B.1.36.19	20A	4
HKcase_1800|Imported|2021-01-18|NA	B.1.1.63	unknown	4
HKcase_1801|Epidemiologically_linked_with_local_case|2021-01-18|Yau_Tsim_Mong	B.1.36.27	20A	4
HKcase_1802|Epidemiologically_linked_with_local_case|2021-01-18|Yau_Tsim_Mong	B.1.36.27	20A	4
HKcase_1803|Local_case|2021-01-18|Yau_Tsim_Mong	B.1.36	unknown	4
HKcase_1804|Epidemiologically_linked_with_local_case|2021-01-18|Yau_Tsim_Mong	B.1.36.27	20A	4
HKcase_1805|Local_case|2021-01-18|Yau_Tsim_Mong	B.1.36.27	20A	4
HKcase_1806|Epidemiologically_linked_with_local_case|2021-01-18|Yau_Tsim_Mong	B.1.36.27	20A	4
HKcase_1807|Epidemiologically_linked_with_local_case|2021-01-18|Yuen_Long	B.1.36	unknown	4
HKcase_1808|Local_case|2021-01-18|Yau_Tsim_Mong	B.1.36	unknown	4
HKcase_1809|Epidemiologically_linked_with_local_case|2021-01-18|Yau_Tsim_Mong	B.1.36.27	20A	4
HKcase_1810|Local_case|2021-01-18|Yau_Tsim_Mong	B.1.36	unknown	4
HKcase_1811|Local_case|2021-01-18|Yau_Tsim_Mong	B.1.36.27	20A	4
HKcase_1812|Epidemiologically_linked_with_local_case|2021-01-18|Yau_Tsim_Mong	B.1.36.27	20A	4
HKcase_1813|Epidemiologically_linked_with_local_case|2021-01-18|Yau_Tsim_Mong	B.1.36.27	20A	4
HKcase_1814|Local_case|2021-01-18|Yau_Tsim_Mong	B.1.36.27	20A	4
HKcase_1815|Local_case|2021-01-18|Yau_Tsim_Mong	B.1.36.27	20A	4
HKcase_1816|Epidemiologically_linked_with_local_case|2021-01-18|Yau_Tsim_Mong	B.1.36.27	20A	4
HKcase_1817|Local_case|2021-01-18|Yau_Tsim_Mong	B.1.36.27	20A	4
HKcase_1818|Epidemiologically_linked_with_local_case|2021-01-18|Yau_Tsim_Mong	B.1.36.27	20A	4
HKcase_1819|Epidemiologically_linked_with_local_case|2021-01-19|Kwun_Tong	B.1.36	20A	4
HKcase_1820|Local_case|2021-01-19|Yau_Tsim_Mong	B.1.36.27	20A	4
HKcase_1821|Epidemiologically_linked_with_local_case|2021-01-19|Yau_Tsim_Mong	B.1.36.27	20A	4
HKcase_1822|Local_case|2021-01-19|Kowloon_City	B.1.36	20A	4
HKcase_1823|Epidemiologically_linked_with_local_case|2021-01-19|Yau_Tsim_Mong	B.1.36.27	20A	4
HKcase_1824|Epidemiologically_linked_with_local_case|2021-01-19|Yau_Tsim_Mong	B.1.36	20A	4
HKcase_1825|Epidemiologically_linked_with_local_case|2021-01-19|Yuen_Long	B.1.36.27	20A	4
HKcase_1826|Local_case|2021-01-19|Yau_Tsim_Mong	B.1.36.27	20A	4
HKcase_1827|Local_case|2021-01-19|Yau_Tsim_Mong	B.1.36.27	20A	4
HKcase_1828|Local_case|2021-01-19|Yau_Tsim_Mong	B.1.36.27	20A	4
HKcase_1829|Local_case|2021-01-19|Yau_Tsim_Mong	B.1.36.27	20A	4
HKcase_1830|Local_case|2021-01-19|Yau_Tsim_Mong	B.1.36.27	20A	4
HKcase_1831|Local_case|2021-01-19|Yau_Tsim_Mong	B.1.36.27	20A	4
HKcase_1832|Local_case|2021-01-19|Yau_Tsim_Mong	B.1.36.27	20A	4
HKcase_1833|Local_case|2021-01-19|Yau_Tsim_Mong	B.1.36.27	20A	4
HKcase_1834|Local_case|2021-01-19|Yau_Tsim_Mong	B.1.36.27	20A	4
HKcase_1835|Epidemiologically_linked_with_local_case|2021-01-20|Tsuen_Wan	B.1.36	20A	4
HKcase_1836|Local_case|2021-01-20|Tai_Po	B.1.36.27	20A	4
HKcase_1837|Epidemiologically_linked_with_local_case|2021-01-20|Yau_Tsim_Mong	B.1.36	unknown	4
HKcase_1838|Local_case|2021-01-20|Yau_Tsim_Mong	B.1.36	unknown	4
HKcase_1839|Epidemiologically_linked_with_local_case|2021-01-20|Yau_Tsim_Mong	B.1.36.27	20A	4
HKcase_1840|Epidemiologically_linked_with_local_case|2021-01-20|Kwai_Tsing	B.1.36.27	20A	4
HKcase_1841|Epidemiologically_linked_with_local_case|2021-01-20|Tsuen_Wan	B.1.36	20A	4
HKcase_1842|Epidemiologically_linked_with_local_case|2021-01-20|Yau_Tsim_Mong	B.1.36.27	20A	4
HKcase_1843|Epidemiologically_linked_with_local_case|2021-01-20|Eastern	B.1.36	unknown	4
HKcase_1844|Local_case|2021-01-20|Kowloon_City	B.1.36	unknown	4
HKcase_1845|Epidemiologically_linked_with_local_case|2021-01-20|Kowloon_City	B.1.36.27	20A	4
HKcase_1846|Epidemiologically_linked_with_local_case|2021-01-20|Eastern	B.1.36.27	20A	4
HKcase_1847|Epidemiologically_linked_with_local_case|2021-01-20|Yau_Tsim_Mong	B.1.36.27	20A	4
HKcase_1848|Local_case|2021-01-20|Yau_Tsim_Mong	B.1.36	unknown	4
HKcase_1849|Local_case|2021-01-20|Yau_Tsim_Mong	B.1.36.27	20A	4
HKcase_1850|Epidemiologically_linked_with_local_case|2021-01-20|Yau_Tsim_Mong	B.1.36.27	20A	4
HKcase_1851|Local_case|2021-01-20|Yau_Tsim_Mong	B.1.36.27	unknown	4
HKcase_1852|Local_case|2021-01-20|Yau_Tsim_Mong	B.1.36.27	20A	4
HKcase_1853|Local_case|2021-01-20|Yau_Tsim_Mong	B.1.36.27	20A	4
HKcase_1854|Local_case|2021-01-20|North	B.1.36.27	20A	4
HKcase_1855|Imported|2021-01-21|NA	B.1.1	20B	4
HKcase_1856|Imported|2021-01-21|NA	B.1.1.7	20I/501Y.V1	4
HKcase_1857|Local_case|2021-01-21|Yau_Tsim_Mong	B.1.36.27	20A	4
HKcase_1858|Epidemiologically_linked_with_local_case|2021-01-21|Yau_Tsim_Mong	B.1.36.27	20A	4
HKcase_1859|Epidemiologically_linked_with_local_case|2021-01-21|Yau_Tsim_Mong	B.1.36.27	20A	4
HKcase_1860|Local_case|2021-01-21|Yau_Tsim_Mong	B.1.36.27	20A	4
HKcase_1861|Epidemiologically_linked_with_local_case|2021-01-21|Yau_Tsim_Mong	B.1.36.27	20A	4
HKcase_1862|Local_case|2021-01-21|Yau_Tsim_Mong	B.1.36.27	20A	4
HKcase_1863|Epidemiologically_linked_with_local_case|2021-01-21|Yau_Tsim_Mong	B.1.36.27	20A	4
HKcase_1864|Epidemiologically_linked_with_local_case|2021-01-21|Yau_Tsim_Mong	B.1.36.27	20A	4
HKcase_1865|Epidemiologically_linked_with_local_case|2021-01-23|Kowloon_City	B.1.36	unknown	4
HKcase_1866|Local_case|2021-01-23|Kwun_Tong	B.1.36	20A	4
HKcase_1867|Imported|2021-01-23|NA	B.1.1.7	20I/501Y.V1	4
HKcase_1868|Imported|2021-01-23|	P.3	20B	4
HKcase_1869|Local_case|2021-01-23|Eastern	B.1.36	unknown	4
HKcase_1870|Local_case|2021-01-23|central_and_Western	B.1.36	unknown	4
HKcase_1871|Local_case|2021-01-24|Tai_Po	B.1.36	unknown	4
HKcase_1872|Epidemiologically_linked_with_local_case|2021-01-24|Kwun_Tong	B.1.36.27	20A	4
HKcase_1873|Local_case|2021-01-24|Kowloon_City	B.1.36.27	20A	4
HKcase_1874|Epidemiologically_linked_with_local_case|2021-01-25|Yau_Tsim_Mong	B.1.36.27	20A	4
HKcase_1875|Epidemiologically_linked_with_local_case|2021-01-25|Kwai_Tsing	B.1.36.27	20A	4
HKcase_1876|Local_case|2021-01-25|Sai_Kung	B.1.36.27	20A	4
HKcase_1877|Local_case|2021-01-25|Southern	B.1.36	unknown	4
HKcase_1878|Local_case|2021-01-25|Yuen_Long	B.1.36	unknown	4
HKcase_1879|Local_case|2021-01-25|Sham_Shui_Po	B.1.36.27	20A	4
HKcase_1880|Epidemiologically_linked_with_local_case|2021-01-25|Kwun_Tong	B.1.36.27	20A	4
HKcase_1881|Local_case|2021-01-25|Kwun_Tong	B.1.36	unknown	4
HKcase_1882|Local_case|2021-01-25|Eastern	B.1.36.27	20A	4
HKcase_1883|Epidemiologically_linked_with_local_case|2021-01-25|Sham_Shui_Po	B.1.36.27	20A	4
HKcase_1884|Epidemiologically_linked_with_local_case|2021-01-25|Yau_Tsim_Mong	B.1.36	unknown	4
HKcase_1885|Epidemiologically_linked_with_local_case|2021-01-25|Eastern	B.1.36.27	20A	4
HKcase_1886|Local_case|2021-01-25|Kwun_Tong	B.1.36.27	20A	4
HKcase_1887|Epidemiologically_linked_with_local_case|2021-01-25|Sham_Shui_Po	B.1.36.27	20A	4
HKcase_1888|Epidemiologically_linked_with_local_case|2021-01-25|Sham_Shui_Po	B.1.36	unknown	4
HKcase_1889|Epidemiologically_linked_with_local_case|2021-01-25|Tsuen_Wan	B.1.36.27	20A	4
HKcase_1890|Local_case|2021-01-25|Southern	B.1.36.27	20A	4
HKcase_1891|Local_case|2021-01-26|Wan_Chai	B.1.36.27	20A	4
HKcase_1892|Local_case|2021-01-26|Eastern	B.1.36	unknown	4
HKcase_1893|Local_case|2021-01-26|Wan_Chai	B.1.36.27	20A	4
HKcase_1894|Local_case|2021-01-26|Southern	B.1.36	unknown	4
HKcase_1895|Local_case|2021-01-26|Sham_Shui_Po	B.1.36.27	unknown	4
HKcase_1896|Local_case|2021-01-26|Tsuen_Wan	B.1.36	20A	4
HKcase_1897|Local_case|2021-01-26|Yau_Tsim_Mong	B.1.36.27	20A	4
HKcase_1898|Local_case|2021-01-26|Wong_Tai_Sin	B.1.36.27	20A	4
HKcase_1899|Local_case|2021-01-26|Sham_Shui_Po	B.1.36.27	20A	4
MN908947_3	B	global	global
EPI_ISL_416362|hCoV-19/Shanghai/SH0054/2020|2020-02-02|Shanghai	global	global	global
EPI_ISL_417805|hCoV-19/Iceland/158/2020|2020-03-13|Iceland	global	global	global
EPI_ISL_418548|hCoV-19/Ireland/D-NVRL-21145/2020|2020-03-06|Ireland	global	global	global
EPI_ISL_419946|hCoV-19/Australia/VIC251/2020|2020-03-21|Australia	global	global	global
EPI_ISL_420323|hCoV-19/Belgium/BJ-030767/2020|2020-03-07|Belgium	global	global	global
EPI_ISL_424631|hCoV-19/Belgium/ULG-10072/2020|2020-04-03|Belgium	global	global	global
EPI_ISL_430799|hCoV-19/Argentina/PAIS-A0007/2020|2020-03-30|Argentina	global	global	global
EPI_ISL_437736|hCoV-19/SaudiArabia/KAUST-Madinah252/2020|2020-03-30|SaudiArabia	global	global	global
EPI_ISL_444461|hCoV-19/India/GJ-GBRC30/2020|2020-04-29|India	global	global	global
EPI_ISL_454973|hCoV-19/Wuhan/HB-WH5-229/2020|2020-02-22|Wuhan	global	global	global
EPI_ISL_480133|hCoV-19/Japan/PG-0473/2020|2020-04-01|Japan	global	global	global
EPI_ISL_485849|hCoV-19/USA/VA-DCLS-0548/2020|2020-03-12|USA	global	global	global
EPI_ISL_524696|hCoV-19/England/LOND-1261590/2020|2020-03-29|England	global	global	global
EPI_ISL_538962|hCoV-19/England/LEED-2A9D6A/2020|2020-03-28|England	global	global	global
EPI_ISL_545344|hCoV-19/USA/TX-HMH-2506/2020|2020-05-12|USA	global	global	global
EPI_ISL_547850|hCoV-19/USA/WI-GMF-20119/2020|2020-09-14|USA	global	global	global
EPI_ISL_568354|hCoV-19/Scotland/QEUH-9983B0/2020|2020-08-26|Scotland	global	global	global
EPI_ISL_571555|hCoV-19/USA/OK-QDX-772/2020|2020-03-18|USA	global	global	global
EPI_ISL_579252|hCoV-19/NewZealand/20VR2497/2020|2020|NewZealand	global	global	global
EPI_ISL_608316|hCoV-19/England/ALDP-A6D1F5/2020|2020-10-14|England	global	global	global
EPI_ISL_628698|hCoV-19/England/QEUH-A64431/2020|2020-10-12|England	global	global	global
EPI_ISL_703022|hCoV-19/England/ALDP-BB8F3C/2020|2020-11-18|England	global	global	global
EPI_ISL_733801|hCoV-19/England/MILK-C2F931/2020|2020-12-07|England	global	global	global
EPI_ISL_831069|hCoV-19/Spain/MD-IBV-99013183/2020|2020-04-21|Spain	global	global	global
EPI_ISL_933605|hCoV-19/Canada/ON-SC0058/2020|2020-03-19|Canada	global	global	global
EPI_ISL_417574|hCoV-19/Iceland/246/2020|2020-03-17|Iceland	global	global	global
EPI_ISL_426418|hCoV-19/USA/GA_2147/2020|2020-03|USA	global	global	global
EPI_ISL_428328|hCoV-19/USA/WI-UW-232/2020|2020-03-27|USA	global	global	global
EPI_ISL_434960|hCoV-19/USA/TX-HMH0369/2020|2020-03-24|USA	global	global	global
EPI_ISL_452360|hCoV-19/Beijing/DT-WH01/2020|2020-02-01|Beijing	global	global	global
EPI_ISL_469048|hCoV-19/India/GJ-GBRC202/2020|2020-06-05|India	global	global	global
EPI_ISL_482326|hCoV-19/USA/OR-PROV-044/2020|2020-03-20|USA	global	global	global
EPI_ISL_539778|hCoV-19/CzechRepublic/NRL-5886-1/2020|2020-04-08|CzechRepublic	global	global	global
EPI_ISL_598895|hCoV-19/Scotland/QEUH-A1E515/2020|2020-10-01|Scotland	global	global	global
EPI_ISL_804400|hCoV-19/Netherlands/NH-RIVM-10203/2020|2020-04-10|Netherlands	global	global	global
EPI_ISL_417667|hCoV-19/Iceland/338/2020|2020-03-15|Iceland	global	global	global
EPI_ISL_465039|hCoV-19/England/20119029504/2020|2020-03-12|England	global	global	global
EPI_ISL_475091|hCoV-19/Sweden/20-50342/2020|2020-03-13|Sweden	global	global	global
EPI_ISL_523932|hCoV-19/Germany/NW-HHU-61/2020|2020-03-09|Germany	global	global	global
EPI_ISL_524490|hCoV-19/England/BRIS-133892/2020|2020-08-06|England	global	global	global
EPI_ISL_540064|hCoV-19/England/QEUH-9901BE/2020|2020-08-25|England	global	global	global
EPI_ISL_579383|hCoV-19/NewZealand/20VR3011/2020|2020|NewZealand	global	global	global
EPI_ISL_589386|hCoV-19/England/ALDP-9ED0A6/2020|2020-05-06|England	global	global	global
EPI_ISL_630690|hCoV-19/England/ALDP-A6796C/2020|2020-10-12|England	global	global	global
EPI_ISL_644280|hCoV-19/Ireland/WW-NVRL-AIIDV0277v1/2020|2020-04-28|Ireland	global	global	global
EPI_ISL_648179|hCoV-19/Sweden/20-53168/2020|2020-10-19|Sweden	global	global	global
EPI_ISL_654883|hCoV-19/Vietnam/PIHCM-503/2020|2020-04-23|Vietnam	global	global	global
EPI_ISL_781954|hCoV-19/England/ALDP-CF159E/2020|2020-12-18|England	global	global	global
EPI_ISL_831618|hCoV-19/USA/WI-UW-2834/2021|2021-01-04|USA	global	global	global
EPI_ISL_882643|hCoV-19/Azerbaijan/Aghayev-07/2021|2021-01-05|Azerbaijan	global	global	global
EPI_ISL_941353|hCoV-19/Portugal/PT2301/2021|2021-01-13|Portugal	global	global	global
EPI_ISL_425177|hCoV-19/Canada/ON_ON-VIDO-01-2/2020|2020-01-23|Canada	global	global	global
EPI_ISL_437320|hCoV-19/Turkey/HSGM-1492/2020|2020-03-19|Turkey	global	global	global
EPI_ISL_457730|hCoV-19/Taiwan/TSGH-36/2020|2020-02-06|Taiwan	global	global	global
EPI_ISL_513167|hCoV-19/SaudiArabia/KAUST-MADINAH521/2020|2020-04-06|SaudiArabia	global	global	global
EPI_ISL_547518|hCoV-19/Netherlands/UT-RIVM-10060/2020|2020-03-30|Netherlands	global	global	global
EPI_ISL_578254|hCoV-19/Ireland/D-NVRL-20ILR05740/2020|2020-08|Ireland	global	global	global
EPI_ISL_779286|hCoV-19/Pakistan/JRCGR-KHI16/2020|2020-08-10|Pakistan	global	global	global
EPI_ISL_792137|hCoV-19/Argentina/PAIS-A0048/2020|2020-04-30|Argentina	global	global	global
EPI_ISL_794217|hCoV-19/USA/NY-Wadsworth-21000316-01/2020|2020-12-26|USA	global	global	global
EPI_ISL_801307|hCoV-19/England/QEUH-B7FC3A/2020|2020-11-14|England	global	global	global
EPI_ISL_861879|hCoV-19/Brazil/SP-HIAE-ID14/2020|2020-03-20|Brazil	global	global	global
EPI_ISL_419949|hCoV-19/Australia/VIC254/2020|2020-03-21|Australia	global	global	global
EPI_ISL_458087|hCoV-19/India/GJ-GBRC132/2020|2020-05-24|India	global	global	global
EPI_ISL_500484|hCoV-19/Brazil/PE-IAM84/2020|2020-04-08|Brazil	global	global	global
EPI_ISL_608302|hCoV-19/England/ALDP-A6CE95/2020|2020-10-15|England	global	global	global
EPI_ISL_666166|hCoV-19/Wales/PHWC-48AE88/2020|2020-10-31|Wales	global	global	global
EPI_ISL_698526|hCoV-19/UnitedArabEmirates/0351/2020|2020-05-15|UnitedArabEmirates	global	global	global
EPI_ISL_728194|hCoV-19/Singapore/1458/2020|2020-12-06|Singapore	global	global	global
EPI_ISL_801264|hCoV-19/England/QEUH-B7FCFE/2020|2020-11-14|England	global	global	global
EPI_ISL_804417|hCoV-19/Netherlands/NH-RIVM-10242/2020|2020-03-20|Netherlands	global	global	global
EPI_ISL_806210|hCoV-19/Canada/AB-94358/2020|2020-04-06|Canada	global	global	global
EPI_ISL_871975|hCoV-19/Spain/EX-ISCIII-201259/2020|2020-02-29|Spain	global	global	global
EPI_ISL_888980|hCoV-19/Indonesia/JB-EIJK98/2020|2020-12-07|Indonesia	global	global	global
EPI_ISL_538383|hCoV-19/Canada/ON-OICR-SLB2866/2020|2020-04-10|Canada	global	global	global
EPI_ISL_603832|hCoV-19/USA/MA-QDX-1496/2020|2020-03-16|USA	global	global	global
EPI_ISL_755688|hCoV-19/Canada/ON-S1974/2020|2020-11-24|Canada	global	global	global
EPI_ISL_852742|hCoV-19/Germany/BW-FR0161/2020|2020-03-08|Germany	global	global	global
EPI_ISL_856682|hCoV-19/Italy/CAM-COTUGNO-54453/2020|2020-09-16|Italy	global	global	global
EPI_ISL_981813|hCoV-19/Switzerland/GE-33166841/2021|2021-01-27|Switzerland	global	global	global
EPI_ISL_483636|hCoV-19/Bangladesh/BCSIR-NILMRC-196/2020|2020-06-20|Bangladesh	global	global	global
EPI_ISL_514626|hCoV-19/USA/MN-MDH-1407/2020|2020-06-26|USA	global	global	global
EPI_ISL_633695|hCoV-19/England/QEUH-AD07A0/2020|2020-10-23|England	global	global	global
EPI_ISL_698524|hCoV-19/UnitedArabEmirates/0349/2020|2020-05-15|UnitedArabEmirates	global	global	global
EPI_ISL_736745|hCoV-19/England/QEUH-C4BD24/2020|2020-12-14|England	global	global	global
EPI_ISL_454767|hCoV-19/Netherlands/Utrecht_10018/2020|2020-03-23|Netherlands	global	global	global
EPI_ISL_512993|hCoV-19/SaudiArabia/KAUST-JEDDAH743/2020|2020-04-01|SaudiArabia	global	global	global
EPI_ISL_596236|hCoV-19/Russia/SPE-RII-34613S/2020|2020-09-17|Russia	global	global	global
EPI_ISL_608408|hCoV-19/England/CAMC-A6511B/2020|2020-10-11|England	global	global	global
EPI_ISL_639928|hCoV-19/Russia/OMS-ORINFI-5311S/2020|2020-05-05|Russia	global	global	global
EPI_ISL_661567|hCoV-19/England/QEUH-B68223/2020|2020-11-11|England	global	global	global
EPI_ISL_673812|hCoV-19/England/MILK-B9530C/2020|2020-11-13|England	global	global	global
EPI_ISL_804459|hCoV-19/Netherlands/NH-RIVM-10262/2020|2020-03-17|Netherlands	global	global	global
EPI_ISL_831973|hCoV-19/Sweden/20-52771/2020|2020-08-02|Sweden	global	global	global
EPI_ISL_424974|hCoV-19/Taiwan/CGMH-CGU-18/2020|2020-03-18|Taiwan	global	global	global
EPI_ISL_430465|hCoV-19/India/WB-S5/2020|2020-03-28|India	global	global	global
EPI_ISL_616592|hCoV-19/Denmark/DCGC-2758/2020|2020-08-24|Denmark	global	global	global
EPI_ISL_677607|hCoV-19/USA/WI-UW-2204/2020|2020-10-22|USA	global	global	global
EPI_ISL_775475|hCoV-19/Norway/4589/2020|2020-10-18|Norway	global	global	global
[truncated: 1,438 more rows]
