# Supplementary material for: Genomic epidemiology of SARS-CoV-2 under an elimination strategy in Hong Kong
Source: Nat Commun. 2022 Feb 8;13:736. doi: 10.1038/s41467-022-28420-7 (PMC8825829; doi:10.1038/s41467-022-28420-7)
Supplement: Supplementary file 6 — Supplementary Data 3 [file 41467_2022_28420_MOESM6_ESM.csv]

tmrca	first_sample_date	last_sample_date	num_samples	index	num_imported_cases	num_community_cases	delay	effective_delay	known_duration	undetected_duration
2019-12-31	2020-02-06	2020-03-08	19	1	0	19	36.36159612	36.36159612	31	67.36159612
2020-01-03	2020-01-30	2020-03-01	7	2	0	7	26.31241998	26.31241998	31	57.31241998
2020-03-21	2020-03-24	2020-04-02	2	3	1	1	3.713124893	0	0	0
2020-02-24	2020-03-17	2020-04-10	92	4	0	92	22.24208047	22.24208047	23	45.24208047
2020-02-27	2020-03-05	2020-03-09	2	5	1	1	7.513022881	0	0	0
2020-02-05	2020-02-17	2020-02-24	2	6	1	1	11.31815501	0	0	0
2020-03-01	2020-03-08	2020-03-12	2	7	1	1	6.717627724	0	0	0
2020-03-04	2020-03-20	2020-04-02	6	8	1	5	15.50907663	0	13	28.50907663
2020-01-24	2020-01-28	2020-01-30	3	9	2	1	4.299176566	0	0	0
2020-01-25	2020-01-31	2020-01-31	2	10	1	1	5.635388295	0	0	0
2019-12-27	2020-01-23	2020-01-26	2	11	2	0	26.33607934	0	0	0
2020-03-16	2020-03-20	2020-03-22	2	12	0	2	3.246433216	3.246433216	1.999999998	5.246433215
2020-03-21	2020-03-27	2020-03-30	2	13	0	2	6.633086087	6.633086087	2.000000002	8.633086089
2020-11-11	2020-12-09	2021-01-22	11	14	11	0	27.29529279	0	0	0
2020-09-02	2020-10-04	2020-11-14	3	15	3	0	32.51284387	0	0	0
2020-10-09	2020-10-14	2020-10-14	2	16	2	0	5.337054485	0	0	0
2020-06-21	2020-07-09	2020-11-10	6	17	3	3	17.87330593	0	124	141.8733059
2020-06-26	2020-06-30	2020-08-07	16	18	0	16	4.147851611	4.147851611	37	41.14785161
2020-07-01	2020-07-07	2020-07-07	2	19	2	0	5.207111163	0	0	0
2020-06-05	2020-07-03	2020-09-29	6	20	6	0	28.55481928	0	0	0
2020-07-14	2020-09-12	2021-01-18	2	21	2	0	59.36297814	0	0	0
2020-06-09	2020-07-11	2021-01-03	2	22	2	0	32.71614052	0	0	0
2020-08-21	2020-11-03	2020-11-07	2	23	2	0	73.89871174	0	0	0
2020-06-24	2020-07-04	2020-10-20	100	24	0	100	10.56722916	10.56722916	108	118.5672292
2020-10-14	2020-10-20	2020-10-20	2	25	2	0	6.95598439	0	0	0
2020-03-21	2020-03-31	2020-04-02	2	26	0	2	10.60594902	10.60594902	1.000000001	11.60594902
2020-07-25	2020-10-18	2020-10-23	3	27	2	1	85.20028448	0	0	0
2020-08-26	2020-10-25	2020-10-25	2	28	2	0	60.7497018	0	0	0
2020-03-08	2020-03-17	2020-03-29	2	29	2	0	8.817768807	0	0	0
2020-02-24	2020-03-17	2020-04-07	29	30	0	29	22.13584983	22.13584983	21	43.13584983
2020-03-13	2020-03-17	2020-03-23	3	31	1	2	3.106326345	0	5.999999999	9.106326344
2020-03-16	2020-03-20	2020-04-03	3	32	0	3	4.732393176	4.732393176	13	17.73239318
2020-04-07	2020-05-12	2020-06-04	8	33	0	8	35.12566927	35.12566927	22	57.12566927
2020-10-10	2020-10-21	2020-11-07	2	34	1	1	10.92457838	0	0	0
2020-10-31	2020-11-04	2020-11-11	2	35	0	2	4.20135531	4.20135531	7	11.20135531
2020-03-11	2020-03-29	2020-04-06	7	36	0	7	17.32560033	17.32560033	8.999999998	26.32560033
2020-03-13	2020-03-16	2020-03-22	3	37	1	2	2.563310518	0	5.999999999	8.563310517
2020-12-27	2020-12-30	2020-12-30	2	38	2	0	2.453813939	0	0	0
2020-03-16	2020-03-29	2020-03-29	2	39	0	2	12.07835199	12.07835199	0	12.07835199
2020-10-31	2020-11-11	2020-11-11	2	40	2	0	11.88567264	0	0	0
2020-11-30	2020-12-19	2021-01-25	33	41	6	27	19.43422447	0	37	56.43422447
2020-08-08	2020-11-11	2021-01-03	3	42	3	0	95.86071713	0	0	0
2020-09-10	2020-09-19	2021-01-25	65	43	5	60	9.670552976	0	128	137.670553
2020-10-06	2020-10-30	2020-10-30	2	44	2	0	23.16599827	0	0	0
2020-11-23	2020-12-09	2020-12-12	2	45	2	0	16.18527501	0	0	0
2020-09-24	2020-11-10	2020-12-22	2	46	2	0	46.25316484	0	0	0
2020-02-25	2020-03-10	2020-04-17	5	47	3	2	14.11812549	0	38	52.11812549
2020-03-01	2020-03-15	2020-03-20	4	48	2	2	13.6619112	0	5.999999999	19.6619112
2020-06-28	2020-07-02	2020-07-06	2	49	2	0	3.090715054	0	0	0
2020-10-09	2020-10-11	2020-10-11	2	50	2	0	2.380276044	0	0	0
2020-02-24	2020-03-15	2020-03-16	2	51	1	1	19.18082272	0	0	0
2019-12-28	2020-01-23	2020-01-23	1	52	1	0	25.89709137	0	0	0
2020-01-26	2020-02-04	2020-02-04	1	53	0	1	9.39192305	9.39192305	0	0
2020-02-03	2020-02-09	2020-02-09	1	54	0	1	5.155947576	5.155947576	0	0
2019-12-22	2020-02-13	2020-02-13	1	55	0	1	52.94094773	52.94094773	0	0
2019-12-29	2020-02-14	2020-02-14	1	56	0	1	46.89428626	46.89428626	0	0
2020-02-06	2020-02-16	2020-02-16	1	57	0	1	9.703299267	9.703299267	0	0
2019-12-28	2020-02-17	2020-02-17	1	58	0	1	51.58124493	51.58124493	0	0
2019-12-22	2020-02-18	2020-02-18	1	59	0	1	58.34782899	58.34782899	0	0
2020-04-08	2020-05-12	2020-05-12	1	60	0	1	34.07632881	34.07632881	0	0
2020-05-22	2020-06-22	2020-06-22	1	61	1	0	30.20100071	0	0	0
2020-06-14	2020-06-23	2020-06-23	1	62	1	0	9.972000824	0	0	0
2020-05-15	2020-06-26	2020-06-26	1	63	1	0	41.64527938	0	0	0
2020-02-20	2020-03-10	2020-03-10	1	64	1	0	18.53870632	0	0	0
2020-02-21	2020-06-30	2020-06-30	1	65	1	0	130.6976887	0	0	0
2020-03-19	2020-07-04	2020-07-04	1	66	1	0	107.8851729	0	0	0
2020-04-29	2020-07-06	2020-07-06	1	67	1	0	67.38896564	0	0	0
2019-12-27	2020-07-07	2020-07-07	1	68	1	0	193.4566226	0	0	0
2020-06-27	2020-07-07	2020-07-07	1	69	1	0	10.86703539	0	0	0
2020-05-09	2020-07-10	2020-07-10	1	70	1	0	61.09897445	0	0	0
2020-03-12	2020-07-10	2020-07-10	1	71	1	0	119.4135589	0	0	0
2020-03-10	2020-03-15	2020-03-15	1	72	1	0	4.166975928	0	0	0
2020-02-11	2020-07-13	2020-07-13	1	73	1	0	152.2157824	0	0	0
2019-12-24	2020-01-31	2020-01-31	1	74	1	0	38.13260839	0	0	0
2020-03-12	2020-03-16	2020-03-16	1	75	1	0	3.117684928	0	0	0
2020-03-09	2020-03-17	2020-03-17	1	76	1	0	7.53712222	0	0	0
2020-03-18	2020-07-18	2020-07-18	1	77	1	0	122.5826395	0	0	0
2020-03-11	2020-07-18	2020-07-18	1	78	1	0	129.1883134	0	0	0
2020-06-03	2020-07-21	2020-07-21	1	79	1	0	48.51918673	0	0	0
2020-03-03	2020-03-20	2020-03-20	1	80	0	1	16.27076904	16.27076904	0	0
2020-02-14	2020-03-20	2020-03-20	1	81	0	1	34.95553753	34.95553753	0	0
2020-03-15	2020-03-20	2020-03-20	1	82	0	1	4.212816696	4.212816696	0	0
2020-04-21	2020-07-28	2020-07-28	1	83	1	0	97.10933008	0	0	0
2020-03-11	2020-03-22	2020-03-22	1	84	0	1	10.53564436	10.53564436	0	0
2020-02-20	2020-03-22	2020-03-22	1	85	0	1	30.47339564	30.47339564	0	0
2020-05-07	2020-07-31	2020-07-31	1	86	1	0	84.50008828	0	0	0
2019-12-24	2020-03-23	2020-03-23	1	87	0	1	89.80932198	89.80932198	0	0
2020-03-13	2020-03-23	2020-03-23	1	88	0	1	9.100179403	9.100179403	0	0
2020-02-23	2020-03-23	2020-03-23	1	89	0	1	29.47572555	29.47572555	0	0
2020-03-13	2020-03-26	2020-03-26	1	90	1	0	12.33022704	0	0	0
2020-06-07	2020-08-17	2020-08-17	1	91	1	0	70.38403723	0	0	0
2020-08-22	2020-09-09	2020-09-09	1	92	1	0	18.87004996	0	0	0
2020-03-01	2020-09-12	2020-09-12	1	93	1	0	195.921667	0	0	0
2020-09-01	2020-09-16	2020-09-16	1	94	1	0	15.38478055	0	0	0
2019-12-29	2020-01-23	2020-01-23	1	95	1	0	25.59188849	0	0	0
2020-03-05	2020-09-22	2020-09-22	1	96	1	0	200.1084309	0	0	0
2020-04-19	2020-09-28	2020-09-28	1	97	1	0	161.0219231	0	0	0
2020-05-07	2020-09-29	2020-09-29	1	98	1	0	145.1248861	0	0	0
2020-09-22	2020-09-30	2020-09-30	1	99	1	0	8.397868873	0	0	0
2020-08-18	2020-10-02	2020-10-02	1	100	1	0	44.10450282	0	0	0
2020-06-29	2020-10-06	2020-10-06	1	101	1	0	99.67829398	0	0	0
2020-07-27	2020-10-06	2020-10-06	1	102	1	0	71.95473511	0	0	0
2020-09-01	2020-10-07	2020-10-07	1	103	1	0	36.93975988	0	0	0
2020-02-25	2020-03-27	2020-03-27	1	104	1	0	31.75356988	0	0	0
2020-10-06	2020-10-20	2020-10-20	1	105	1	0	13.94493856	0	0	0
2020-09-18	2020-10-21	2020-10-21	1	106	1	0	33.02951237	0	0	0
2020-09-05	2020-10-21	2020-10-21	1	107	1	0	46.59629182	0	0	0
2019-12-29	2020-10-23	2020-10-23	1	108	1	0	298.2857107	0	0	0
2020-10-09	2020-10-24	2020-10-24	1	109	1	0	14.47196243	0	0	0
2020-10-14	2020-10-24	2020-10-24	1	110	1	0	9.689657136	0	0	0
2020-05-08	2020-10-24	2020-10-24	1	111	1	0	169.3069833	0	0	0
2020-08-14	2020-10-28	2020-10-28	1	112	1	0	75.37065452	0	0	0
2020-10-12	2020-10-28	2020-10-28	1	113	1	0	16.6821627	0	0	0
2020-09-25	2020-10-30	2020-10-30	1	114	1	0	34.92488135	0	0	0
2020-10-05	2020-10-30	2020-10-30	1	115	1	0	24.51617632	0	0	0
2020-04-28	2020-10-31	2020-10-31	1	116	1	0	185.8963053	0	0	0
2020-10-18	2020-10-31	2020-10-31	1	117	1	0	12.67507584	0	0	0
2020-10-13	2020-11-03	2020-11-03	1	118	1	0	20.88531921	0	0	0
2020-10-23	2020-11-03	2020-11-03	1	119	1	0	10.48966248	0	0	0
2020-07-04	2020-11-04	2020-11-04	1	120	1	0	123.1519911	0	0	0
2020-08-28	2020-11-04	2020-11-04	1	121	1	0	68.8679041	0	0	0
2020-06-25	2020-11-06	2020-11-06	1	122	1	0	133.8893331	0	0	0
2020-10-28	2020-11-07	2020-11-07	1	123	1	0	9.11941204	0	0	0
2020-03-11	2020-11-07	2020-11-07	1	124	1	0	241.0892909	0	0	0
2020-07-03	2020-11-11	2020-11-11	1	125	1	0	131.1201132	0	0	0
2020-08-19	2020-11-11	2020-11-11	1	126	1	0	84.00680114	0	0	0
2020-10-27	2020-11-11	2020-11-11	1	127	1	0	15.23752312	0	0	0
2020-09-02	2020-11-11	2020-11-11	1	128	1	0	70.17312914	0	0	0
2020-10-12	2020-11-14	2020-11-14	1	129	1	0	32.7874499	0	0	0
2020-10-06	2020-11-14	2020-11-14	1	130	1	0	38.30669345	0	0	0
2020-08-20	2020-11-14	2020-11-14	1	131	1	0	86.49398147	0	0	0
2020-03-14	2020-11-14	2020-11-14	1	132	1	0	245.0053851	0	0	0
2020-10-07	2020-11-14	2020-11-14	1	133	1	0	38.55175032	0	0	0
2020-08-28	2020-11-14	2020-11-14	1	134	1	0	78.17557773	0	0	0
2020-09-21	2020-11-14	2020-11-14	1	135	1	0	54.00006848	0	0	0
2020-02-20	2020-03-30	2020-03-30	1	136	0	1	38.87657817	38.87657817	0	0
2020-02-20	2020-03-30	2020-03-30	1	137	0	1	39.0547695	39.0547695	0	0
2020-10-11	2020-12-08	2020-12-08	1	138	1	0	57.83063464	0	0	0
2020-08-21	2020-12-08	2020-12-08	1	139	1	0	108.6666161	0	0	0
2020-09-21	2020-12-09	2020-12-09	1	140	1	0	78.21482632	0	0	0
2020-02-19	2020-03-30	2020-03-30	1	141	0	1	40.43105476	40.43105476	0	0
2020-12-01	2020-12-09	2020-12-09	1	142	1	0	8.243010393	0	0	0
2020-03-20	2020-12-09	2020-12-09	1	143	1	0	264.5859492	0	0	0
2020-12-02	2020-12-12	2020-12-12	1	144	1	0	9.387068529	0	0	0
2020-02-27	2020-03-31	2020-03-31	1	145	0	1	33.78747811	33.78747811	0	0
2020-03-13	2020-03-31	2020-03-31	1	146	0	1	18.45749129	18.45749129	0	0
2020-02-20	2020-03-31	2020-03-31	1	147	0	1	40.7531322	40.7531322	0	0
2020-02-27	2020-04-02	2020-04-02	1	148	0	1	34.90089374	34.90089374	0	0
2020-03-16	2020-04-02	2020-04-02	1	149	0	1	16.30787287	16.30787287	0	0
2020-10-03	2020-12-19	2020-12-19	1	150	1	0	76.96822214	0	0	0
2020-09-12	2020-12-20	2020-12-20	1	151	1	0	99.62990477	0	0	0
2020-08-06	2020-12-22	2020-12-22	1	152	1	0	137.118493	0	0	0
2020-03-17	2020-04-03	2020-04-03	1	153	1	0	16.15985231	0	0	0
2020-10-18	2020-12-23	2020-12-23	1	154	1	0	66.741331	0	0	0
2020-10-13	2020-12-23	2020-12-23	1	155	1	0	71.82306568	0	0	0
2020-12-01	2020-12-26	2020-12-26	1	156	1	0	24.08114227	0	0	0
2020-10-29	2020-12-29	2020-12-29	1	157	1	0	60.13038537	0	0	0
2020-10-11	2020-12-30	2020-12-30	1	158	1	0	79.12721553	0	0	0
2020-01-23	2020-01-26	2020-01-26	1	159	1	0	2.513178865	0	0	0
2020-07-18	2021-01-05	2021-01-05	1	160	1	0	170.1179159	0	0	0
2020-02-25	2020-04-06	2020-04-06	1	161	1	0	40.40619336	0	0	0
2020-07-20	2021-01-06	2021-01-06	1	162	1	0	169.7843061	0	0	0
2020-06-30	2021-01-06	2021-01-06	1	163	1	0	190.7640581	0	0	0
2019-12-31	2021-01-07	2021-01-07	1	164	1	0	373.4617935	0	0	0
2020-03-06	2021-01-10	2021-01-10	1	165	1	0	309.2546924	0	0	0
2020-02-27	2020-04-07	2020-04-07	1	166	1	0	40.02058584	0	0	0
2020-09-26	2021-01-18	2021-01-18	1	167	1	0	113.2648049	0	0	0
2020-03-24	2020-04-07	2020-04-07	1	168	1	0	14.61987751	0	0	0
2020-05-17	2021-01-21	2021-01-21	1	169	1	0	248.2261934	0	0	0
2021-01-06	2021-01-22	2021-01-22	1	170	1	0	16.67940167	0	0	0
Note: 24 index was subsampled from HK-wave3; 43 index was subsampled from HK-wave4A; 17 index excluded when counting duration and delay because it reseeds in one clade.
